# Supplementary material for: (Acetyl­acetonato-κ2 O,O′)carbon­yl[tris­(4-chloro­phen­yl)phosphane-κP]rhodium(I)
Source: Acta Crystallogr Sect E Struct Rep Online. 2012 Mar 31;68(Pt 4):m509. doi: 10.1107/S1600536812012536 (PMC3343893; doi:10.1107/S1600536812012536)
Supplement: Supplementary file 1 [file e-68-0m509-sup1.cif]

##############################################################################
#                                                                            #
# This CIF contains the data in a paper accepted for publication in          #
# Acta Crystallographica Section E. It conforms to the requirements of       #
# Notes for Authors for Acta Crystallographica Section E, and has been       #
# peer reviewed under the auspices of the IUCr Commission on Journals.       #
#                                                                            #
# Full details of the Crystallographic Information File format               #
# are given in the paper "The Crystallographic Information File (CIF):       #
# a New Standard Archive File for Crystallography" by S. R. Hall, F. H.      #
# Allen and I. D. Brown [Acta Cryst. (1991), A47, 655-685].                  #
#                                                                            #
# The current version of the core CIF dictionary is obtainable from          #
# ftp://ftp.iucr.org/pub/cif_core.dic.                                       #
#                                                                            #
# Software is freely available for graphical display of the structure(s)     #
# in this CIF. For information consult the CIF software page                 #
# http://www.iucr.org/resources/cif/software.                                #
#                                                                            #
# This file may be used for bona fide research purposes within the           #
# scientific community so long as proper attribution is given to the journal # 
# article from which it was obtained.                                        #
#                                                                            #
##############################################################################
data_global
_audit_creation_method     'WinGX routine CIF_UPDATE'
_audit_conform_dict_name     cif_core.dic
_audit_conform_dict_version     2.4
_journal_data_validation_number     ?
_journal_date_recd_electronic     2012-02-23
_journal_date_accepted     2012-03-22
_journal_name_full     'Acta Crystallographica, Section E'
_journal_year     2012
_journal_volume     68
_journal_issue      4
_journal_page_first     m509
_journal_page_last     m509
_journal_paper_category     QM
_journal_paper_doi     10.1107/S1600536812012536
_journal_coeditor_code     FK2054
_publ_contact_author_name     'Meijboom, Reinout'
_publ_contact_author_address
;
Research Center for Synthesis and Catalysis
Department of Chemistry
University of Johannesburg (APK Campus)
PO Box 524 Auckland Park Johannesburg
2006
South Africa
;
_publ_contact_author_email     'rmeijboom@uj.ac.za'
_publ_contact_author_fax     '+27-11-559 2819'
_publ_contact_author_phone     '+27-11 559 2367'
_publ_section_title
;\
(Acetylacetonato-\k^2^<i>O</i>,<i>O</i>')carbonyl[tris(4-chlorophenyl)\
phosphane-\k<i>P</i>]rhodium(I)
;
loop_
    _publ_author_name
    _publ_author_footnote
    _publ_author_address
    'Antonels, Nathan C.' .
;
Research Center for Synthesis and Catalysis
Department of Chemistry
University of Johannesburg (APK Campus)
PO Box 524
Auckland Park
Johannesburg 2006
South Africa
;
    'Meijboom, Reinout' .
;
Research Center for Synthesis and Catalysis
Department of Chemistry
University of Johannesburg (APK Campus)
PO Box 524
Auckland Park
Johannesburg 2006
South Africa
;
data_I
_audit_creation_method     'WinGX routine CIF_UPDATE'
_chemical_name_systematic
;
(Acetylacetonato-\k^2^<i>O</i>,<i>O</i>')carbonyl[tris(4-
chlorophenyl)phosphane-\k<i>P</i>]rhodium(I)
;
_chemical_formula_moiety     'C24 H19 Cl3 O3 P Rh'
_chemical_formula_sum     'C24 H19 Cl3 O3 P Rh'
_chemical_formula_iupac     '[Rh (C5 H7 O2) (C18 H12 Cl3 P)(C O)]'
_chemical_formula_weight     595.62
_symmetry_cell_setting     triclinic
_symmetry_space_group_name_H-M     'P -1'
_symmetry_space_group_name_Hall     '-P 1'
loop_
    _symmetry_equiv_pos_as_xyz
    'x, y, z'
    '-x, -y, -z'
_cell_length_a     9.6528(17)
_cell_length_b     11.535(2)
_cell_length_c     12.875(2)
_cell_angle_alpha     65.211(3)
_cell_angle_beta     72.095(4)
_cell_angle_gamma     72.757(4)
_cell_volume     1214.9(4)
_cell_formula_units_Z     2
_cell_measurement_reflns_used     8738
_cell_measurement_theta_min     2.70
_cell_measurement_theta_max     28.42
_cell_measurement_temperature     100(2)
_exptl_crystal_description     block
_exptl_crystal_colour     yellow
_exptl_crystal_size_max     0.18
_exptl_crystal_size_mid     0.13
_exptl_crystal_size_min     0.12
_exptl_crystal_density_diffrn     1.628
_exptl_crystal_density_method     'not measured'
_exptl_crystal_F_000     596
_exptl_absorpt_coefficient_mu     1.123
_exptl_absorpt_correction_type     multi-scan
_exptl_absorpt_process_details
;
(SADABS; Bruker, 2008)
;
_exptl_absorpt_correction_T_min     0.8260
_exptl_absorpt_correction_T_max     0.8771
_exptl_special_details     ?
_diffrn_ambient_temperature     100(2)
_diffrn_radiation_type     MoK\a
_diffrn_radiation_wavelength     0.71073
_diffrn_radiation_source     'sealed tube'
_diffrn_radiation_monochromator     graphite
_diffrn_measurement_device_type     'Bruker APEX DUO 4K CCD'
_diffrn_measurement_method     '\f and \w scans'
_diffrn_detector_area_resol_mean     8.4
_diffrn_reflns_number     19382
_diffrn_reflns_av_R_equivalents     0.0291
_diffrn_reflns_theta_min     1.78
_diffrn_reflns_theta_max     28.66
_diffrn_reflns_theta_full     28.66
_diffrn_measured_fraction_theta_max     0.973
_diffrn_measured_fraction_theta_full     0.973
_diffrn_reflns_limit_h_min     -11
_diffrn_reflns_limit_h_max     13
_diffrn_reflns_limit_k_min     -15
_diffrn_reflns_limit_k_max     15
_diffrn_reflns_limit_l_min     -17
_diffrn_reflns_limit_l_max     17
_diffrn_standards_number     0
_diffrn_standards_interval_count     0
_diffrn_standards_interval_time     0
_diffrn_standards_decay_%     0
_refine_special_details
;
Refinement of <i>F</i>^2^ against ALL reflections. The weighted <i>R</i>-factor
<i>wR</i> and goodness of fit <i>S</i> are based on <i>F</i>^2^, conventional
<i>R</i>-factors <i>R</i> are based on <i>F</i>, with <i>F</i> set to zero for
negative <i>F</i>^2^. The threshold expression of <i>F</i>^2^ >
\s(<i>F</i>^2^) is used only for calculating <i>R</i>-factors(gt) <i>etc</i>.
and is not relevant to the choice of reflections for refinement.
<i>R</i>-factors based on <i>F</i>^2^ are statistically about twice as large
as those based on <i>F</i>, and <i>R</i>- factors based on ALL data will be
even larger.
;
_reflns_number_total     6083
_reflns_number_gt     5395
_reflns_threshold_expression     I>2\s(I)
_refine_ls_structure_factor_coef     Fsqd
_refine_ls_matrix_type     full
_refine_ls_R_factor_all     0.0329
_refine_ls_R_factor_gt     0.0271
_refine_ls_wR_factor_ref     0.0629
_refine_ls_goodness_of_fit_ref     1.006
_refine_ls_restrained_S_all     1.006
_refine_ls_number_reflns     6083
_refine_ls_number_parameters     291
_refine_ls_number_restraints     0
_refine_ls_hydrogen_treatment     constr
_refine_ls_weighting_scheme     calc
_refine_ls_weighting_details
         'calc w=1/[\s^2^(Fo^2^)+(0.0242P)^2^+0.9592P] where P=(Fo^2^+2Fc^2^)/3'
_atom_sites_solution_hydrogens     geom
_atom_sites_solution_primary     direct
_atom_sites_solution_secondary     difmap
_refine_ls_shift/su_max     0.005
_refine_ls_shift/su_mean     0
_refine_diff_density_max     0.496
_refine_diff_density_min     -0.475
_refine_ls_extinction_method     none
loop_
    _atom_type_symbol
    _atom_type_description
    _atom_type_scat_dispersion_real
    _atom_type_scat_dispersion_imag
    _atom_type_scat_source
    C C 0.0033 0.0016 'International Tables Vol C Tables 4.2.6.8 and 6.1.1.4'
    H H 0 0 'International Tables Vol C Tables 4.2.6.8 and 6.1.1.4'
    O O 0.0106 0.006 'International Tables Vol C Tables 4.2.6.8 and 6.1.1.4'
    P P 0.1023 0.0942 'International Tables Vol C Tables 4.2.6.8 and 6.1.1.4'
    Cl Cl 0.1484 0.1585 'International Tables Vol C Tables 4.2.6.8 and 6.1.1.4'
    Rh Rh -1.1178 0.9187 'International Tables Vol C Tables 4.2.6.8 and 6.1.1.4'
_computing_data_collection     'APEX2 (Bruker, 2010)'
_computing_cell_refinement     'SAINT (Bruker, 2008)'
_computing_data_reduction     'SAINT (Bruker, 2008)'
_computing_structure_solution     'SIR97 (Altomare <i>et al.</i>, 1999)'
_computing_structure_refinement     'SHELXL97 (Sheldrick, 2008)'
_computing_molecular_graphics     'DIAMOND (Brandenburg & Putz, 2005)'
_computing_publication_material
                            'publCIF (Westrip, 2010) and WinGX (Farrugia, 1999)'
loop_
    _atom_site_type_symbol
    _atom_site_label
    _atom_site_fract_x
    _atom_site_fract_y
    _atom_site_fract_z
    _atom_site_U_iso_or_equiv
    _atom_site_adp_type
    _atom_site_calc_flag
    _atom_site_refinement_flags
    _atom_site_occupancy
    _atom_site_disorder_assembly
    _atom_site_disorder_group
    Rh Rh1 1.052699(17) 0.359470(15) 0.333583(13) 0.01682(5) Uani d . 1 . .
    Cl Cl1 0.39474(6) 0.72923(6) 0.04828(5) 0.03653(14) Uani d . 1 . .
    Cl Cl2 1.24276(7) 0.04921(6) -0.10196(5) 0.03470(14) Uani d . 1 . .
    Cl Cl3 0.52995(6) -0.10417(5) 0.72212(5) 0.02947(12) Uani d . 1 . .
    P P1 0.89407(5) 0.28944(5) 0.28971(4) 0.01573(10) Uani d . 1 . .
    O O1 0.96017(16) 0.28916(14) 0.50713(12) 0.0221(3) Uani d . 1 . .
    O O2 1.20480(15) 0.42067(14) 0.37193(13) 0.0230(3) Uani d . 1 . .
    O O3 1.18810(19) 0.46211(18) 0.08083(14) 0.0365(4) Uani d . 1 . .
    C C1 1.0041(2) 0.2905(2) 0.59045(19) 0.0245(4) Uani d . 1 . .
    C C2 0.9110(3) 0.2347(3) 0.7102(2) 0.0373(6) Uani d . 1 . .
    H H2A 0.863 0.3036 0.7426 0.056 Uiso calc R 1 . .
    H H2B 0.9742 0.1658 0.7615 0.056 Uiso calc R 1 . .
    H H2C 0.8349 0.1984 0.7045 0.056 Uiso calc R 1 . .
    C C3 1.1259(2) 0.3395(2) 0.57878(19) 0.0259(5) Uani d . 1 . .
    H H3 1.1492 0.3296 0.649 0.031 Uiso calc R 1 . .
    C C4 1.2168(2) 0.4018(2) 0.4741(2) 0.0235(4) Uani d . 1 . .
    C C5 1.3406(3) 0.4541(2) 0.4762(2) 0.0325(5) Uani d . 1 . .
    H H5A 1.4362 0.4059 0.4468 0.049 Uiso calc R 1 . .
    H H5B 1.3355 0.4441 0.5567 0.049 Uiso calc R 1 . .
    H H5C 1.331 0.5465 0.4265 0.049 Uiso calc R 1 . .
    C C6 0.7434(2) 0.41545(19) 0.22884(17) 0.0184(4) Uani d . 1 . .
    C C7 0.7514(2) 0.5465(2) 0.18792(18) 0.0229(4) Uani d . 1 . .
    H H7 0.8327 0.57 0.1962 0.027 Uiso calc R 1 . .
    C C8 0.6419(3) 0.6428(2) 0.13528(19) 0.0275(5) Uani d . 1 . .
    H H8 0.647 0.732 0.1086 0.033 Uiso calc R 1 . .
    C C9 0.5257(2) 0.6074(2) 0.12224(18) 0.0247(4) Uani d . 1 . .
    C C10 0.5121(2) 0.4789(2) 0.1645(2) 0.0275(5) Uani d . 1 . .
    H H10 0.4301 0.4563 0.1563 0.033 Uiso calc R 1 . .
    C C11 0.6208(2) 0.3830(2) 0.2192(2) 0.0247(4) Uani d . 1 . .
    H H11 0.6115 0.2944 0.2505 0.03 Uiso calc R 1 . .
    C C12 0.9830(2) 0.21278(19) 0.18053(17) 0.0175(4) Uani d . 1 . .
    C C13 1.1223(2) 0.1333(2) 0.18776(19) 0.0266(5) Uani d . 1 . .
    H H13 1.1643 0.1155 0.2518 0.032 Uiso calc R 1 . .
    C C14 1.2014(3) 0.0792(2) 0.10336(19) 0.0278(5) Uani d . 1 . .
    H H14 1.2958 0.0239 0.1099 0.033 Uiso calc R 1 . .
    C C15 1.1402(2) 0.1073(2) 0.00991(18) 0.0240(4) Uani d . 1 . .
    C C16 1.0022(3) 0.1842(3) 0.0012(2) 0.0335(5) Uani d . 1 . .
    H H16 0.9606 0.2013 -0.0629 0.04 Uiso calc R 1 . .
    C C17 0.9235(2) 0.2369(2) 0.0866(2) 0.0285(5) Uani d . 1 . .
    H H17 0.8279 0.2901 0.0805 0.034 Uiso calc R 1 . .
    C C18 0.7931(2) 0.17036(19) 0.41102(17) 0.0177(4) Uani d . 1 . .
    C C19 0.8076(2) 0.0432(2) 0.41969(18) 0.0224(4) Uani d . 1 . .
    H H19 0.8742 0.014 0.3599 0.027 Uiso calc R 1 . .
    C C20 0.7263(2) -0.0419(2) 0.51444(19) 0.0246(4) Uani d . 1 . .
    H H20 0.7369 -0.1286 0.5197 0.03 Uiso calc R 1 . .
    C C21 0.6299(2) 0.0015(2) 0.60070(18) 0.0206(4) Uani d . 1 . .
    C C22 0.6129(2) 0.1278(2) 0.59502(19) 0.0257(5) Uani d . 1 . .
    H H22 0.5459 0.1565 0.6549 0.031 Uiso calc R 1 . .
    C C23 0.6956(2) 0.2108(2) 0.50032(19) 0.0245(4) Uani d . 1 . .
    H H23 0.6859 0.297 0.496 0.029 Uiso calc R 1 . .
    C C24 1.1342(2) 0.4217(2) 0.17864(19) 0.0232(4) Uani d . 1 . .
loop_
    _atom_site_aniso_label
    _atom_site_aniso_U_11
    _atom_site_aniso_U_22
    _atom_site_aniso_U_33
    _atom_site_aniso_U_12
    _atom_site_aniso_U_13
    _atom_site_aniso_U_23
    Rh1 0.01580(8) 0.02264(8) 0.01419(8) -0.00561(6) -0.00310(6) -0.00747(6)
    Cl1 0.0251(3) 0.0402(3) 0.0282(3) 0.0055(2) -0.0093(2) -0.0025(2)
    Cl2 0.0464(3) 0.0316(3) 0.0238(3) -0.0026(3) -0.0002(2) -0.0161(2)
    Cl3 0.0293(3) 0.0268(3) 0.0266(3) -0.0137(2) 0.0029(2) -0.0049(2)
    P1 0.0154(2) 0.0184(2) 0.0137(2) -0.00436(19) -0.00333(18) -0.00522(19)
    O1 0.0227(7) 0.0290(8) 0.0157(7) -0.0058(6) -0.0035(6) -0.0088(6)
    O2 0.0185(7) 0.0307(8) 0.0263(8) -0.0054(6) -0.0052(6) -0.0156(7)
    O3 0.0359(9) 0.0545(11) 0.0200(9) -0.0231(8) 0.0014(7) -0.0096(8)
    C1 0.0264(11) 0.0272(11) 0.0195(10) 0.0001(9) -0.0068(9) -0.0101(9)
    C2 0.0447(15) 0.0505(15) 0.0177(11) -0.0151(12) -0.0054(10) -0.0099(11)
    C3 0.0277(11) 0.0337(12) 0.0236(11) 0.0010(9) -0.0128(9) -0.0167(9)
    C4 0.0204(10) 0.0243(10) 0.0328(12) 0.0041(8) -0.0119(9) -0.0183(9)
    C5 0.0254(12) 0.0406(13) 0.0466(15) -0.0015(10) -0.0138(11) -0.0289(12)
    C6 0.0170(9) 0.0226(9) 0.0160(9) -0.0037(8) -0.0040(7) -0.0072(8)
    C7 0.0238(10) 0.0229(10) 0.0236(11) -0.0087(8) -0.0066(8) -0.0060(9)
    C8 0.0304(12) 0.0213(10) 0.0242(11) -0.0043(9) -0.0065(9) -0.0020(9)
    C9 0.0188(10) 0.0299(11) 0.0166(10) 0.0012(8) -0.0039(8) -0.0040(9)
    C10 0.0164(10) 0.0349(12) 0.0303(12) -0.0069(9) -0.0065(9) -0.0085(10)
    C11 0.0193(10) 0.0240(10) 0.0298(12) -0.0069(8) -0.0061(9) -0.0063(9)
    C12 0.0186(9) 0.0198(9) 0.0145(9) -0.0073(7) -0.0014(7) -0.0055(8)
    C13 0.0288(11) 0.0299(11) 0.0198(11) -0.0006(9) -0.0087(9) -0.0086(9)
    C14 0.0277(11) 0.0267(11) 0.0229(11) 0.0017(9) -0.0043(9) -0.0088(9)
    C15 0.0315(11) 0.0218(10) 0.0176(10) -0.0075(9) 0.0017(9) -0.0092(8)
    C16 0.0346(13) 0.0486(14) 0.0254(12) -0.0020(11) -0.0114(10) -0.0215(11)
    C17 0.0232(11) 0.0396(13) 0.0289(12) 0.0001(9) -0.0092(9) -0.0199(10)
    C18 0.0170(9) 0.0204(9) 0.0156(9) -0.0055(7) -0.0053(7) -0.0039(8)
    C19 0.0239(10) 0.0224(10) 0.0204(10) -0.0037(8) -0.0026(8) -0.0093(8)
    C20 0.0283(11) 0.0185(9) 0.0255(11) -0.0060(8) -0.0034(9) -0.0071(9)
    C21 0.0183(10) 0.0228(10) 0.0190(10) -0.0075(8) -0.0040(8) -0.0035(8)
    C22 0.0241(11) 0.0271(11) 0.0243(11) -0.0074(9) 0.0031(9) -0.0119(9)
    C23 0.0264(11) 0.0216(10) 0.0257(11) -0.0072(8) -0.0006(9) -0.0104(9)
    C24 0.0204(10) 0.0307(11) 0.0235(11) -0.0096(9) -0.0053(8) -0.0110(9)
_geom_special_details
;
All e.s.d.'s (except the e.s.d. in the dihedral angle between two l.s. planes)
are estimated using the full covariance matrix. The cell e.s.d.'s are taken
into account individually in the estimation of e.s.d.'s in distances, angles
and torsion angles; correlations between e.s.d.'s in cell parameters are only
used when they are defined by crystal symmetry. An approximate (isotropic)
treatment of cell e.s.d.'s is used for estimating e.s.d.'s involving l.s.
planes.
;
loop_
    _geom_bond_atom_site_label_1
    _geom_bond_atom_site_label_2
    _geom_bond_site_symmetry_2
    _geom_bond_distance
    _geom_bond_publ_flag
    Rh1 C24 . 1.812(2) ?
    Rh1 O1 . 2.0324(14) ?
    Rh1 O2 . 2.0616(14) ?
    Rh1 P1 . 2.2280(6) ?
    Cl1 C9 . 1.745(2) ?
    Cl2 C15 . 1.744(2) ?
    Cl3 C21 . 1.741(2) ?
    P1 C6 . 1.826(2) ?
    P1 C18 . 1.826(2) ?
    P1 C12 . 1.829(2) ?
    O1 C1 . 1.276(2) ?
    O2 C4 . 1.277(2) ?
    O3 C24 . 1.150(3) ?
    C1 C3 . 1.392(3) ?
    C1 C2 . 1.502(3) ?
    C2 H2A . 0.98 ?
    C2 H2B . 0.98 ?
    C2 H2C . 0.98 ?
    C3 C4 . 1.391(3) ?
    C3 H3 . 0.95 ?
    C4 C5 . 1.502(3) ?
    C5 H5A . 0.98 ?
    C5 H5B . 0.98 ?
    C5 H5C . 0.98 ?
    C6 C7 . 1.394(3) ?
    C6 C11 . 1.395(3) ?
    C7 C8 . 1.387(3) ?
    C7 H7 . 0.95 ?
    C8 C9 . 1.378(3) ?
    C8 H8 . 0.95 ?
    C9 C10 . 1.381(3) ?
    C10 C11 . 1.390(3) ?
    C10 H10 . 0.95 ?
    C11 H11 . 0.95 ?
    C12 C17 . 1.386(3) ?
    C12 C13 . 1.390(3) ?
    C13 C14 . 1.389(3) ?
    C13 H13 . 0.95 ?
    C14 C15 . 1.378(3) ?
    C14 H14 . 0.95 ?
    C15 C16 . 1.372(3) ?
    C16 C17 . 1.388(3) ?
    C16 H16 . 0.95 ?
    C17 H17 . 0.95 ?
    C18 C19 . 1.391(3) ?
    C18 C23 . 1.396(3) ?
    C19 C20 . 1.390(3) ?
    C19 H19 . 0.95 ?
    C20 C21 . 1.380(3) ?
    C20 H20 . 0.95 ?
    C21 C22 . 1.390(3) ?
    C22 C23 . 1.385(3) ?
    C22 H22 . 0.95 ?
    C23 H23 . 0.95 ?
loop_
    _geom_angle_atom_site_label_1
    _geom_angle_atom_site_label_2
    _geom_angle_atom_site_label_3
    _geom_angle_site_symmetry_1
    _geom_angle_site_symmetry_3
    _geom_angle
    _geom_angle_publ_flag
    C24 Rh1 O1 . . 179.59(8) ?
    C24 Rh1 O2 . . 91.04(8) ?
    O1 Rh1 O2 . . 89.37(6) ?
    C24 Rh1 P1 . . 88.08(7) ?
    O1 Rh1 P1 . . 91.50(4) ?
    O2 Rh1 P1 . . 178.23(4) ?
    C6 P1 C18 . . 101.96(9) ?
    C6 P1 C12 . . 104.31(9) ?
    C18 P1 C12 . . 104.69(9) ?
    C6 P1 Rh1 . . 115.10(7) ?
    C18 P1 Rh1 . . 116.37(6) ?
    C12 P1 Rh1 . . 112.95(7) ?
    C1 O1 Rh1 . . 126.58(14) ?
    C4 O2 Rh1 . . 126.09(14) ?
    O1 C1 C3 . . 126.0(2) ?
    O1 C1 C2 . . 114.7(2) ?
    C3 C1 C2 . . 119.3(2) ?
    C1 C2 H2A . . 109.5 ?
    C1 C2 H2B . . 109.5 ?
    H2A C2 H2B . . 109.5 ?
    C1 C2 H2C . . 109.5 ?
    H2A C2 H2C . . 109.5 ?
    H2B C2 H2C . . 109.5 ?
    C4 C3 C1 . . 126.21(19) ?
    C4 C3 H3 . . 116.9 ?
    C1 C3 H3 . . 116.9 ?
    O2 C4 C3 . . 125.59(19) ?
    O2 C4 C5 . . 114.7(2) ?
    C3 C4 C5 . . 119.7(2) ?
    C4 C5 H5A . . 109.5 ?
    C4 C5 H5B . . 109.5 ?
    H5A C5 H5B . . 109.5 ?
    C4 C5 H5C . . 109.5 ?
    H5A C5 H5C . . 109.5 ?
    H5B C5 H5C . . 109.5 ?
    C7 C6 C11 . . 118.78(18) ?
    C7 C6 P1 . . 120.16(15) ?
    C11 C6 P1 . . 121.04(15) ?
    C8 C7 C6 . . 120.7(2) ?
    C8 C7 H7 . . 119.6 ?
    C6 C7 H7 . . 119.6 ?
    C9 C8 C7 . . 119.1(2) ?
    C9 C8 H8 . . 120.5 ?
    C7 C8 H8 . . 120.5 ?
    C8 C9 C10 . . 121.73(19) ?
    C8 C9 Cl1 . . 118.52(17) ?
    C10 C9 Cl1 . . 119.74(17) ?
    C9 C10 C11 . . 118.7(2) ?
    C9 C10 H10 . . 120.6 ?
    C11 C10 H10 . . 120.6 ?
    C10 C11 C6 . . 120.8(2) ?
    C10 C11 H11 . . 119.6 ?
    C6 C11 H11 . . 119.6 ?
    C17 C12 C13 . . 118.31(18) ?
    C17 C12 P1 . . 123.42(15) ?
    C13 C12 P1 . . 118.10(15) ?
    C14 C13 C12 . . 121.5(2) ?
    C14 C13 H13 . . 119.3 ?
    C12 C13 H13 . . 119.3 ?
    C15 C14 C13 . . 118.7(2) ?
    C15 C14 H14 . . 120.6 ?
    C13 C14 H14 . . 120.6 ?
    C16 C15 C14 . . 121.06(19) ?
    C16 C15 Cl2 . . 119.43(17) ?
    C14 C15 Cl2 . . 119.46(17) ?
    C15 C16 C17 . . 119.8(2) ?
    C15 C16 H16 . . 120.1 ?
    C17 C16 H16 . . 120.1 ?
    C12 C17 C16 . . 120.7(2) ?
    C12 C17 H17 . . 119.7 ?
    C16 C17 H17 . . 119.7 ?
    C19 C18 C23 . . 118.53(19) ?
    C19 C18 P1 . . 124.22(15) ?
    C23 C18 P1 . . 117.25(15) ?
    C20 C19 C18 . . 120.98(19) ?
    C20 C19 H19 . . 119.5 ?
    C18 C19 H19 . . 119.5 ?
    C21 C20 C19 . . 119.05(19) ?
    C21 C20 H20 . . 120.5 ?
    C19 C20 H20 . . 120.5 ?
    C20 C21 C22 . . 121.51(19) ?
    C20 C21 Cl3 . . 120.00(16) ?
    C22 C21 Cl3 . . 118.47(16) ?
    C23 C22 C21 . . 118.60(19) ?
    C23 C22 H22 . . 120.7 ?
    C21 C22 H22 . . 120.7 ?
    C22 C23 C18 . . 121.32(19) ?
    C22 C23 H23 . . 119.3 ?
    C18 C23 H23 . . 119.3 ?
    O3 C24 Rh1 . . 178.57(19) ?
_iucr_refine_instructions_details
;
TITL mo_12ho_NCAB5_0m in P-1
CELL  0.71073   9.6528  11.5355  12.8746   65.211   72.095   72.757
ZERR     2.00   0.0017   0.0021   0.0023    0.003    0.004    0.004
LATT   1
SFAC  C    H    O    P    CL   RH
UNIT  48   38   6    2    6    2
MERG   2
OMIT    -7   0   2
FMAP   2
PLAN   20
SIZE     0.12   0.13   0.18
ACTA
BOND   $H
L.S.   4
TEMP  -173.12
WGHT    0.024200    0.959200
FVAR       0.17000
RH1   6    1.052699    0.359470    0.333583    11.00000    0.01580    0.02264 =
         0.01419   -0.00747   -0.00310   -0.00561
CL1   5    0.394739    0.729234    0.048275    11.00000    0.02505    0.04018 =
         0.02818   -0.00245   -0.00934    0.00553
CL2   5    1.242764    0.049213   -0.101965    11.00000    0.04638    0.03158 =
         0.02375   -0.01609   -0.00025   -0.00258
CL3   5    0.529946   -0.104174    0.722117    11.00000    0.02934    0.02680 =
         0.02659   -0.00487    0.00288   -0.01371
P1    4    0.894074    0.289435    0.289707    11.00000    0.01540    0.01843 =
         0.01371   -0.00522   -0.00333   -0.00436
O1    3    0.960175    0.289156    0.507132    11.00000    0.02271    0.02897 =
         0.01567   -0.00883   -0.00350   -0.00579
O2    3    1.204799    0.420671    0.371935    11.00000    0.01850    0.03075 =
         0.02626   -0.01561   -0.00516   -0.00543
O3    3    1.188097    0.462111    0.080835    11.00000    0.03590    0.05451 =
         0.01996   -0.00965    0.00145   -0.02307
C1    1    1.004147    0.290473    0.590445    11.00000    0.02639    0.02715 =
         0.01950   -0.01006   -0.00683    0.00008
C2    1    0.910971    0.234715    0.710159    11.00000    0.04467    0.05046 =
         0.01773   -0.00991   -0.00544   -0.01513
AFIX 137
H2A   2    0.863026    0.303582    0.742554    11.00000   -1.50000
H2B   2    0.974184    0.165827    0.761470    11.00000   -1.50000
H2C   2    0.834928    0.198369    0.704537    11.00000   -1.50000
AFIX   0
C3    1    1.125918    0.339534    0.578779    11.00000    0.02772    0.03371 =
         0.02361   -0.01670   -0.01283    0.00102
AFIX  43
H3    2    1.149156    0.329572    0.648973    11.00000   -1.20000
AFIX   0
C4    1    1.216798    0.401752    0.474121    11.00000    0.02040    0.02430 =
         0.03284   -0.01830   -0.01187    0.00415
C5    1    1.340649    0.454121    0.476221    11.00000    0.02540    0.04058 =
         0.04661   -0.02893   -0.01379   -0.00150
AFIX 137
H5A   2    1.436168    0.405916    0.446841    11.00000   -1.50000
H5B   2    1.335550    0.444076    0.556686    11.00000   -1.50000
H5C   2    1.331025    0.546534    0.426508    11.00000   -1.50000
AFIX   0
C6    1    0.743428    0.415451    0.228835    11.00000    0.01696    0.02257 =
         0.01604   -0.00719   -0.00402   -0.00366
C7    1    0.751392    0.546458    0.187917    11.00000    0.02378    0.02292 =
         0.02358   -0.00597   -0.00655   -0.00870
AFIX  43
H7    2    0.832690    0.569974    0.196181    11.00000   -1.20000
AFIX   0
C8    1    0.641942    0.642838    0.135280    11.00000    0.03036    0.02129 =
         0.02422   -0.00202   -0.00652   -0.00434
AFIX  43
H8    2    0.647035    0.732045    0.108581    11.00000   -1.20000
AFIX   0
C9    1    0.525706    0.607431    0.122238    11.00000    0.01876    0.02992 =
         0.01663   -0.00395   -0.00388    0.00125
C10   1    0.512133    0.478855    0.164497    11.00000    0.01637    0.03494 =
         0.03033   -0.00846   -0.00654   -0.00693
AFIX  43
H10   2    0.430078    0.456309    0.156313    11.00000   -1.20000
AFIX   0
C11   1    0.620826    0.383048    0.219239    11.00000    0.01927    0.02396 =
         0.02979   -0.00629   -0.00609   -0.00693
AFIX  43
H11   2    0.611496    0.294425    0.250495    11.00000   -1.20000
AFIX   0
C12   1    0.982958    0.212779    0.180535    11.00000    0.01861    0.01975 =
         0.01449   -0.00551   -0.00144   -0.00726
C13   1    1.122293    0.133272    0.187762    11.00000    0.02876    0.02995 =
         0.01983   -0.00859   -0.00869   -0.00060
AFIX  43
H13   2    1.164335    0.115546    0.251849    11.00000   -1.20000
AFIX   0
C14   1    1.201378    0.079189    0.103361    11.00000    0.02773    0.02672 =
         0.02294   -0.00878   -0.00428    0.00166
AFIX  43
H14   2    1.295825    0.023911    0.109946    11.00000   -1.20000
AFIX   0
C15   1    1.140220    0.107252    0.009914    11.00000    0.03146    0.02180 =
         0.01764   -0.00924    0.00168   -0.00749
C16   1    1.002191    0.184194    0.001239    11.00000    0.03457    0.04856 =
         0.02543   -0.02147   -0.01143   -0.00201
AFIX  43
H16   2    0.960631    0.201326   -0.062935    11.00000   -1.20000
AFIX   0
C17   1    0.923476    0.236924    0.086588    11.00000    0.02323    0.03959 =
         0.02886   -0.01987   -0.00919    0.00011
AFIX  43
H17   2    0.827875    0.290092    0.080511    11.00000   -1.20000
AFIX   0
C18   1    0.793075    0.170363    0.411018    11.00000    0.01704    0.02040 =
         0.01561   -0.00395   -0.00526   -0.00552
C19   1    0.807624    0.043157    0.419692    11.00000    0.02385    0.02237 =
         0.02042   -0.00927   -0.00263   -0.00367
AFIX  43
H19   2    0.874158    0.013991    0.359946    11.00000   -1.20000
AFIX   0
C20   1    0.726291   -0.041869    0.514438    11.00000    0.02827    0.01853 =
         0.02554   -0.00706   -0.00344   -0.00601
AFIX  43
H20   2    0.736901   -0.128605    0.519744    11.00000   -1.20000
AFIX   0
C21   1    0.629905    0.001476    0.600697    11.00000    0.01825    0.02277 =
         0.01902   -0.00354   -0.00399   -0.00755
C22   1    0.612878    0.127765    0.595025    11.00000    0.02410    0.02711 =
         0.02431   -0.01194    0.00306   -0.00740
AFIX  43
H22   2    0.545888    0.156531    0.654857    11.00000   -1.20000
AFIX   0
C23   1    0.695616    0.210800    0.500317    11.00000    0.02639    0.02157 =
         0.02575   -0.01043   -0.00058   -0.00722
AFIX  43
H23   2    0.685864    0.297010    0.496023    11.00000   -1.20000
AFIX   0
C24   1    1.134240    0.421720    0.178645    11.00000    0.02044    0.03075 =
         0.02351   -0.01102   -0.00534   -0.00959
HKLF    4  1.0  1.00  0.00  0.00  0.00  1.00  0.00  0.00  0.00  1.00
REM  mo_12ho_NCAB5_0m in P-1
REM R1 =  0.0271 for   5395 Fo > 4sig(Fo)  and  0.0329 for all   6083 data
REM    291 parameters refined using      0 restraints
END
WGHT      0.0260      0.7840
REM Highest difference peak  0.496,  deepest hole -0.475,  1-sigma level  0.076
Q1    1   1.0432  0.2775  0.3659  11.00000  0.05    0.50
Q2    1   1.3063 -0.0006 -0.0600  11.00000  0.05    0.46
Q3    1   0.6963 -0.0242  0.5662  11.00000  0.05    0.45
Q4    1   1.0059  0.4557  0.3071  11.00000  0.05    0.43
Q5    1   0.5821  0.4349  0.1770  11.00000  0.05    0.42
Q6    1   0.9263  0.3653  0.3121  11.00000  0.05    0.42
Q7    1   0.7461  0.4805  0.1900  11.00000  0.05    0.40
Q8    1   0.8268  0.2170  0.3518  11.00000  0.05    0.40
Q9    1   0.8204  0.1024  0.4367  11.00000  0.05    0.38
Q10   1   1.2029 -0.0162 -0.0780  11.00000  0.05    0.37
Q11   1   0.8177  0.3622  0.2593  11.00000  0.05    0.36
Q12   1   1.0878  0.4558  0.2284  11.00000  0.05    0.35
Q13   1   1.0303  0.2982  0.3039  11.00000  0.05    0.34
Q14   1   1.0944  0.2967  0.5704  11.00000  0.05    0.34
Q15   1   0.7347  0.0226  0.4624  11.00000  0.05    0.34
Q16   1   0.7270  0.4794  0.2297  11.00000  0.05    0.33
Q17   1   0.7745  0.1179  0.4123  11.00000  0.05    0.33
Q18   1   0.6217  0.0730  0.5693  11.00000  0.05    0.33
Q19   1   0.6966  0.4010  0.2065  11.00000  0.05    0.33
Q20   1   1.0528  0.4411  0.3111  11.00000  0.05    0.32
;
