# Supplementary material for: (Acetyl­acetonato-κ2 O,O′)carbon­yl[tris­(4-chloro­phen­yl)phosphane-κP]rhodium(I)
Source: Acta Crystallogr Sect E Struct Rep Online. 2012 Mar 31;68(Pt 4):m509. doi: 10.1107/S1600536812012536 (PMC3343893; doi:10.1107/S1600536812012536)
Supplement: Supplementary file 2 [file e-68-0m509-Isup2.hkl]

#
# h,k,l, Fc-squared, Fo-squared, sigma(Fo-squared) and status flag
#
data_I
_shelx_title ' mo_12ho_NCAB5_0m in P-1'
_shelx_refln_list_code          4
_shelx_F_calc_maximum      191.02
_exptl_crystal_F_000       596.00
_reflns_d_resolution_high  0.7409
 
loop_
 _symmetry_equiv_pos_as_xyz
 'x, y, z'
 '-x, -y, -z'
 
_cell_length_a     9.6528
_cell_length_b    11.5355
_cell_length_c    12.8746
_cell_angle_alpha  65.211
_cell_angle_beta   72.095
_cell_angle_gamma  72.757
 
_shelx_F_squared_multiplier     1.000
 
loop_
 _refln_index_h
 _refln_index_k
 _refln_index_l
 _refln_F_squared_calc
 _refln_F_squared_meas
 _refln_F_squared_sigma
 _refln_observed_status
   1   0   0    10510.94    10937.90    135.98 o
   2   0   0     1834.44     1875.33     22.21 o
   3   0   0       31.76       38.59      2.73 o
   4   0   0      396.52      400.70      8.19 o
   5   0   0      219.03      244.54      7.02 o
   6   0   0      755.16      755.06     13.98 o
   7   0   0     2192.91     2265.70     34.43 o
   8   0   0        3.29        5.71      4.05 o
   9   0   0      594.79      593.20     20.24 o
  10   0   0      112.39      112.38     10.99 o
  11   0   0      288.15      253.30     34.95 o
  12   0   0      580.18      652.28     51.56 o
 -11   1   0        2.99       12.80     15.23 o
 -10   1   0      127.83      120.42     24.22 o
  -9   1   0     1639.44     1652.32     74.05 o
  -8   1   0      395.79      390.26     18.88 o
  -7   1   0     5171.38     5087.99     65.65 o
  -6   1   0      276.76      264.90      8.87 o
  -5   1   0     1631.58     1569.28     21.12 o
  -4   1   0      505.73      387.71      9.43 o
  -3   1   0     1381.61     1409.87     18.89 o
  -2   1   0       29.30       33.92      2.13 o
  -1   1   0     2313.87     2371.47     34.99 o
   0   1   0     2819.52     2895.11     46.92 o
   1   1   0     2947.32     3104.68     32.49 o
   2   1   0     7906.37     7897.83     97.37 o
   3   1   0      160.43      151.36      5.86 o
   4   1   0       10.48       14.01      2.69 o
   5   1   0     1637.63     1499.41     22.07 o
   6   1   0       67.86       69.26      9.36 o
   7   1   0      647.28      717.50     15.08 o
   8   1   0      514.31      525.08     17.37 o
   9   1   0       17.94        8.42      5.87 o
  10   1   0      318.87      307.83     18.30 o
  11   1   0     1488.74     1518.17     40.15 o
  12   1   0      476.06      536.82     26.89 o
 -11   2   0      257.72      275.44     34.60 o
 -10   2   0      300.42      319.04     34.95 o
  -9   2   0      101.79      116.83     15.78 o
  -8   2   0      140.45      136.57     12.38 o
  -7   2   0     2391.65     2387.53     51.44 o
  -6   2   0     2157.09     2174.38     37.94 o
  -5   2   0      652.10      690.79     15.27 o
  -4   2   0       42.41       44.52      3.76 o
  -3   2   0     9197.59     9412.64    134.41 o
  -2   2   0    20960.45    21710.20    452.55 o
  -1   2   0    10810.21    11469.28    118.25 o
   0   2   0      339.36      316.46      9.17 o
   1   2   0     2706.41     2771.25     41.98 o
   2   2   0     3495.64     3621.79     42.33 o
   3   2   0      517.84      577.13      9.25 o
   4   2   0    10086.93    10001.95    112.03 o
   5   2   0     1345.00     1314.29     20.67 o
   6   2   0     7620.28     7626.29     89.54 o
   7   2   0     1098.45     1103.29     21.73 o
   8   2   0      545.15      545.02     21.07 o
   9   2   0       50.18       44.82      9.63 o
  10   2   0      154.02      151.06     14.71 o
  11   2   0       87.45       65.93     15.74 o
  12   2   0      116.76       75.78     24.91 o
 -11   3   0       18.40       24.22     16.61 o
 -10   3   0      368.95      355.38     35.64 o
  -9   3   0      306.95      286.62     18.59 o
  -8   3   0      399.85      415.29     18.86 o
  -7   3   0      315.21      313.26     16.82 o
  -6   3   0      433.53      411.60     14.69 o
  -5   3   0     1675.09     1732.78     35.28 o
  -4   3   0        0.66        3.95      2.06 o
  -3   3   0     8620.02     8965.46    111.89 o
  -2   3   0     6775.26     6896.21     86.88 o
  -1   3   0    36487.94    34603.51   1109.73 o
   0   3   0     6390.16     6354.74    103.89 o
   1   3   0     4691.00     4825.21     70.51 o
   2   3   0      663.89      716.85     13.80 o
   3   3   0       23.11       21.22      2.70 o
   4   3   0      545.27      608.85     10.78 o
   5   3   0     2854.07     2947.62     36.75 o
   6   3   0     2954.77     2902.49     39.78 o
   7   3   0     1614.58     1721.68     36.39 o
   8   3   0       27.25       37.19      7.31 o
   9   3   0     1489.23     1523.64     59.39 o
  10   3   0      684.53      694.33     27.56 o
  11   3   0      720.78      752.28     55.71 o
  12   3   0       20.00        8.70     12.94 o
 -10   4   0      629.41      716.98     43.60 o
  -9   4   0      850.47      928.80     29.52 o
  -8   4   0      944.98      997.01     32.97 o
  -7   4   0     1297.54     1274.02     31.50 o
  -6   4   0        8.77        6.41      4.36 o
  -5   4   0     2061.14     1948.58     47.81 o
  -4   4   0        2.38        9.16      2.45 o
  -3   4   0       38.38       29.29      3.50 o
  -2   4   0     2019.08     1879.58     30.47 o
  -1   4   0      450.85      396.24      9.95 o
   0   4   0     2220.15     2152.97     38.62 o
   1   4   0     1371.15     1242.22     36.96 o
   2   4   0     1934.14     1796.28     28.09 o
   3   4   0      574.01      660.82     14.53 o
   4   4   0     2293.22     2208.17     32.92 o
   5   4   0     1353.48     1393.78     20.04 o
   6   4   0       17.91       19.01      8.05 o
   7   4   0       84.71       75.96      8.52 o
   8   4   0      483.68      480.63     18.45 o
   9   4   0       76.19       59.91     10.96 o
  10   4   0     2277.71     2329.03     59.00 o
  11   4   0     1049.25     1080.38     46.42 o
  12   4   0     1412.19     1463.73     85.47 o
 -10   5   0       28.10       15.99      9.08 o
  -9   5   0       50.83       62.29     10.04 o
  -8   5   0      909.12      956.69     27.16 o
  -7   5   0      809.58      825.96     22.97 o
  -6   5   0      466.72      464.70     14.83 o
  -5   5   0      143.64      150.13      7.69 o
  -4   5   0      999.87      944.96     20.28 o
  -3   5   0     3971.45     3963.36     70.71 o
  -2   5   0     3236.60     3373.11     51.24 o
  -1   5   0      476.39      451.46      8.14 o
   0   5   0       41.71       23.98      3.11 o
   1   5   0      391.07      330.78      9.77 o
   2   5   0      135.05       98.80      5.96 o
   3   5   0    19435.64    19592.18    250.43 o
   4   5   0     7378.56     7283.98     99.96 o
   5   5   0     2780.96     2846.70     42.40 o
   6   5   0      481.47      509.22     20.02 o
   7   5   0      232.96      245.17     17.08 o
   8   5   0        4.76       12.20      7.05 o
   9   5   0       78.71       82.01     19.33 o
  10   5   0      434.48      398.13     30.89 o
  11   5   0       97.84      104.44     18.55 o
  12   5   0      394.91      385.86     33.50 o
  -9   6   0       37.85       34.02     12.35 o
  -8   6   0        3.94        8.02      6.16 o
  -7   6   0      216.00      235.60     11.91 o
  -6   6   0     1121.21     1125.42     38.69 o
  -5   6   0     1004.92      977.05     26.79 o
  -4   6   0     1306.96     1274.31     27.84 o
  -3   6   0     4021.75     3963.83    157.45 o
  -2   6   0     1862.90     1738.73     29.11 o
  -1   6   0     3424.17     3224.78     51.64 o
   0   6   0      215.82      251.83     13.30 o
   1   6   0      145.65      135.48      8.74 o
   2   6   0       21.09       30.37      4.10 o
   3   6   0       56.53       67.77      5.95 o
   4   6   0     3005.66     3036.33     48.07 o
   5   6   0     2494.67     2388.51     52.33 o
   6   6   0     1158.63     1166.57     33.30 o
   7   6   0        0.86        7.03      6.16 o
   8   6   0     1036.79     1096.83     35.20 o
   9   6   0      370.34      421.79     25.62 o
  10   6   0      250.80      296.43     27.78 o
  11   6   0       13.17       -0.35     19.03 o
  12   6   0       18.11       15.57     21.11 o
  -9   7   0      378.78      396.61     24.74 o
  -8   7   0     1646.07     1666.24     48.81 o
  -7   7   0       46.55       34.20      8.19 o
  -6   7   0      103.06       97.03      9.53 o
  -5   7   0       17.71       11.72      4.98 o
  -4   7   0      380.78      326.97     38.06 o
  -3   7   0      973.40      960.59     61.59 o
  -2   7   0     1727.75     1663.14     24.30 o
  -1   7   0      359.20      367.35     12.26 o
   0   7   0      313.33      291.52     10.65 o
   1   7   0     2172.62     2116.27     43.28 o
   2   7   0      182.89      189.99      9.17 o
   3   7   0      126.08      125.27     10.73 o
   4   7   0     2695.56     2701.93     44.73 o
   5   7   0      228.16      209.54     15.35 o
   6   7   0      158.75      152.60     15.74 o
   7   7   0     3428.58     3382.93     73.76 o
   8   7   0      480.57      542.83     27.01 o
   9   7   0     1465.39     1464.91     44.81 o
  10   7   0      995.97     1025.57     38.04 o
  11   7   0     1071.07     1092.74     50.34 o
  -8   8   0      210.32      187.52     15.54 o
  -7   8   0      322.66      291.62     15.90 o
  -6   8   0      463.47      400.94     19.72 o
  -5   8   0      214.03      205.99     10.62 o
  -4   8   0      783.79      715.00     26.08 o
  -3   8   0      988.68      932.91     23.09 o
  -2   8   0      858.68      839.29     21.29 o
  -1   8   0      616.88      583.81     19.74 o
   0   8   0      408.25      430.25     13.84 o
   1   8   0      555.10      546.63     19.08 o
   2   8   0     4662.31     4555.41     74.60 o
   3   8   0     4914.54     4984.69     82.04 o
   4   8   0        5.73        2.94      5.84 o
   5   8   0      132.42      171.59     18.17 o
   6   8   0      206.50      220.45     17.12 o
   7   8   0       57.79       55.95     10.29 o
   8   8   0      188.44      224.86     19.35 o
   9   8   0      628.41      551.01     30.77 o
  10   8   0      785.32      750.42     33.32 o
  11   8   0      122.05      177.11     25.71 o
  -7   9   0      101.34      103.35     10.62 o
  -6   9   0      568.83      551.22     19.93 o
  -5   9   0      143.53      150.94     10.15 o
  -4   9   0     1505.48     1456.78     45.03 o
  -3   9   0      325.67      306.38     17.68 o
  -2   9   0     1230.38     1173.94     27.98 o
  -1   9   0      145.21      140.86     10.44 o
   0   9   0       85.34       83.54      7.81 o
   1   9   0      566.89      534.88     17.22 o
   2   9   0      195.19      196.94     11.85 o
   3   9   0      631.48      681.39     20.65 o
   4   9   0     2829.59     2757.91     79.07 o
   5   9   0     2171.49     2100.77     62.76 o
   6   9   0       23.54        7.66      9.69 o
   7   9   0      104.85      110.34     17.24 o
   8   9   0      560.39      574.70     58.13 o
   9   9   0      105.75      111.11     19.56 o
  10   9   0      255.11      237.90     31.49 o
  -6  10   0        5.22       13.14      8.82 o
  -5  10   0      393.07      402.01     16.14 o
  -4  10   0      470.19      488.34     23.88 o
  -3  10   0      235.64      241.84     27.68 o
  -2  10   0        2.30       -2.17      4.79 o
  -1  10   0      288.85      298.98     22.51 o
   0  10   0      186.77      201.49     11.97 o
   1  10   0      789.62      780.06     19.95 o
   2  10   0      173.04      171.12     12.01 o
   3  10   0      398.51      382.34     20.94 o
   4  10   0      265.78      261.16     22.02 o
   5  10   0       96.42       85.81     14.87 o
   6  10   0     1708.09     1527.52     54.07 o
   7  10   0     1326.70     1274.20     50.27 o
   8  10   0     1023.50      995.79     54.85 o
   9  10   0      528.07      564.91     40.09 o
  10  10   0      312.84      333.55     32.85 o
  -5  11   0       10.52       10.73      8.65 o
  -4  11   0      422.13      366.95     25.43 o
  -3  11   0       36.01       33.58     10.43 o
  -2  11   0      419.48      437.99     25.87 o
  -1  11   0        3.81       10.40      6.22 o
   0  11   0      799.89      846.78     29.28 o
   1  11   0      643.39      641.10     21.28 o
   2  11   0     2302.16     2404.87     44.77 o
   3  11   0      813.93      776.76     38.24 o
   4  11   0      176.04      168.81     19.09 o
   5  11   0        0.18       -5.85      8.42 o
   6  11   0      100.03       83.33     16.51 o
   7  11   0      734.01      815.23     40.62 o
   8  11   0      119.77      140.32     21.65 o
   9  11   0      453.65      432.90     36.68 o
  -4  12   0      233.49      207.68     37.89 o
  -3  12   0       67.91       72.75     13.68 o
  -2  12   0       19.00       11.63     10.73 o
  -1  12   0       81.35       90.81     17.00 o
   0  12   0      748.93      797.66     23.68 o
   1  12   0      386.47      366.56     18.75 o
   2  12   0      407.16      421.12     30.84 o
   3  12   0     1296.09     1262.19     62.98 o
   4  12   0      544.91      586.56     31.44 o
   5  12   0      230.25      222.91     23.37 o
   6  12   0        2.10       -4.65     19.03 o
   7  12   0      544.89      517.30     51.73 o
   8  12   0        5.17       16.25     15.74 o
  -2  13   0       65.18       55.34     16.40 o
  -1  13   0       72.77      107.56     18.91 o
   0  13   0      373.07      419.04     18.93 o
   1  13   0        1.64        0.14      8.40 o
   2  13   0        1.56        5.48     11.11 o
   3  13   0        0.28       -8.63     10.66 o
   4  13   0      124.65      138.43     19.36 o
   5  13   0      346.18      382.87     39.79 o
   6  13   0      817.21      786.63     68.51 o
   2  14   0      474.91      529.43     40.14 o
   3  14   0      228.69      233.92     32.53 o
  -5 -13   1      131.71      170.03     22.63 o
  -4 -13   1       36.84       19.97     13.10 o
  -3 -13   1     1044.89     1128.84     50.73 o
  -2 -13   1      332.17      362.52     31.49 o
  -1 -13   1      309.68      308.62     27.09 o
   0 -13   1       78.89       85.40     12.44 o
   1 -13   1      324.48      351.86     23.45 o
  -7 -12   1      229.67      242.98     27.89 o
  -6 -12   1       14.80       39.24     14.63 o
  -5 -12   1       76.69       73.12     15.99 o
  -4 -12   1      132.42      114.78     23.53 o
  -3 -12   1      274.20      267.42     23.95 o
  -2 -12   1      842.34      904.63     42.03 o
  -1 -12   1      944.89      951.76     41.67 o
   0 -12   1      677.96      733.30     33.71 o
   1 -12   1       31.83       32.45      7.74 o
   2 -12   1      450.44      491.41     30.83 o
   3 -12   1        0.55       -1.85     11.40 o
  -8 -11   1      409.89      401.88     46.71 o
  -7 -11   1      964.63      898.37     43.86 o
  -6 -11   1      599.97      571.10     77.86 o
  -5 -11   1      755.50      733.48     42.22 o
  -4 -11   1       43.93       32.80     11.87 o
  -3 -11   1      137.28      138.77     23.53 o
  -2 -11   1       55.35       52.56     10.88 o
  -1 -11   1      373.08      382.83     18.69 o
   0 -11   1        3.30        3.15      6.03 o
   1 -11   1      636.45      640.97     23.85 o
   2 -11   1       46.12       27.46     12.02 o
   3 -11   1      161.87      168.94     21.11 o
   4 -11   1      308.91      300.48     43.25 o
   5 -11   1      362.06      379.95     25.95 o
  -9 -10   1       21.21       18.44     14.05 o
  -8 -10   1      572.81      653.62     43.06 o
  -7 -10   1      145.79      137.95     24.57 o
  -6 -10   1      102.87       99.66     16.90 o
  -5 -10   1      105.50       92.51     15.54 o
  -4 -10   1     1211.32     1273.16     46.12 o
  -3 -10   1     1975.75     2047.04     60.68 o
  -2 -10   1      174.69      182.76     13.88 o
  -1 -10   1       57.00       59.17      7.60 o
   0 -10   1      156.27      171.04     13.69 o
   1 -10   1        0.04       -6.45      6.45 o
   2 -10   1      181.25      215.99     13.74 o
   3 -10   1     1099.99     1103.61     41.08 o
   4 -10   1      858.78      900.61     35.84 o
   5 -10   1       80.51       78.55     14.19 o
   6 -10   1      517.76      503.71     20.92 o
 -10  -9   1      690.70      676.48     45.87 o
  -9  -9   1      188.83      198.73     24.44 o
  -8  -9   1     1546.88     1601.13     59.68 o
  -7  -9   1        0.08       -8.66      8.66 o
  -6  -9   1        0.14        0.53     11.59 o
  -5  -9   1      544.88      536.61     28.50 o
  -4  -9   1      936.23     1012.89     38.90 o
  -3  -9   1     2195.97     2128.55    117.65 o
  -2  -9   1     1724.66     1664.08     36.16 o
  -1  -9   1     4260.28     4339.19     66.83 o
   0  -9   1        2.62        5.03      4.96 o
   1  -9   1      565.39      569.60     20.13 o
   2  -9   1       98.17       91.87      8.94 o
   3  -9   1      338.68      322.70     12.67 o
   4  -9   1       17.08       21.87      8.70 o
   5  -9   1      397.53      398.89     20.59 o
   6  -9   1       11.92       13.25      6.59 o
   7  -9   1      190.87      178.21     19.72 o
 -10  -8   1      657.59      702.76     36.61 o
  -9  -8   1      850.72      867.96     34.91 o
  -8  -8   1      805.20      865.65     33.56 o
  -7  -8   1      243.63      246.38     24.03 o
  -6  -8   1       49.80       47.88     12.23 o
  -5  -8   1        4.45        3.85      8.87 o
  -4  -8   1     1671.29     1558.03     49.42 o
  -3  -8   1      151.90      148.63     11.07 o
  -2  -8   1     2125.55     2150.81     49.34 o
  -1  -8   1       60.12       51.86      7.49 o
   0  -8   1      874.65      849.04     42.55 o
   1  -8   1     1041.86     1031.58     23.52 o
   2  -8   1     1051.51      998.93     26.13 o
   3  -8   1      534.70      509.18     15.75 o
   4  -8   1     1266.01     1183.51     29.79 o
   5  -8   1      252.61      221.24     17.13 o
   6  -8   1       29.32       38.37      7.34 o
   7  -8   1      531.53      524.49     27.16 o
   8  -8   1       62.82       65.70     10.89 o
 -11  -7   1       37.59       55.43     17.74 o
 -10  -7   1       40.38       49.42     15.67 o
  -9  -7   1       97.98      120.81     15.72 o
  -8  -7   1      447.49      462.10     30.31 o
  -7  -7   1      113.24      111.82     13.29 o
  -6  -7   1     1451.47     1496.49     41.22 o
  -5  -7   1     3402.03     3336.58     80.77 o
  -4  -7   1     2887.54     2911.12     75.24 o
  -3  -7   1      167.42      153.59     10.45 o
  -2  -7   1      748.18      723.41     19.39 o
  -1  -7   1      199.55      198.79     11.96 o
   0  -7   1      302.93      299.72     11.54 o
   1  -7   1     1180.23     1137.76     28.02 o
   2  -7   1     2372.03     2241.06     46.41 o
   3  -7   1     1013.57      980.78     24.14 o
   4  -7   1       15.89       21.16      6.54 o
   5  -7   1     1497.48     1434.59     37.55 o
   6  -7   1      468.94      466.13     18.95 o
   7  -7   1       98.57      109.72     20.42 o
   8  -7   1      153.83      147.59     15.17 o
   9  -7   1      614.37      653.11     29.48 o
 -11  -6   1      774.31      746.44     43.46 o
 -10  -6   1      193.50      198.51     25.43 o
  -9  -6   1      246.68      269.85     21.18 o
  -8  -6   1       45.52       35.02     13.03 o
  -7  -6   1       48.82       62.16     10.32 o
  -6  -6   1     1644.98     1668.19     42.94 o
  -5  -6   1     3603.21     3462.63    100.86 o
  -4  -6   1     7449.96     7324.88    102.43 o
  -3  -6   1     6767.66     6576.85     91.60 o
  -2  -6   1     3862.91     3710.64     54.66 o
  -1  -6   1      615.99      638.15     17.53 o
   0  -6   1      586.71      600.05     15.45 o
   1  -6   1      652.74      648.69     13.67 o
   2  -6   1      969.93      935.35     16.64 o
   3  -6   1       38.24       28.13      3.64 o
   4  -6   1     1037.35     1022.20     20.49 o
   5  -6   1      114.83      112.58      7.37 o
   6  -6   1      210.40      211.71     10.13 o
   7  -6   1      270.65      275.21     12.77 o
   8  -6   1     1414.16     1485.96     44.23 o
   9  -6   1      329.66      369.33     38.24 o
 -11  -5   1      993.32     1043.29     96.54 o
 -10  -5   1     1145.32     1232.62     54.67 o
  -9  -5   1      325.19      323.46     27.29 o
  -8  -5   1      841.84      802.68     34.96 o
  -7  -5   1        1.21       -5.13      5.13 o
  -6  -5   1      751.96      720.91     24.94 o
  -5  -5   1     2227.03     2121.81     47.68 o
  -4  -5   1       16.09       12.57      4.21 o
  -3  -5   1        4.78        5.44      3.45 o
  -2  -5   1       50.49       28.06      4.65 o
  -1  -5   1     1380.95     1426.64     26.56 o
   0  -5   1     3490.43     3269.10     58.91 o
   1  -5   1      238.11      208.86      9.40 o
   2  -5   1      115.66      175.17      7.08 o
   3  -5   1     1089.53      971.63     16.53 o
   4  -5   1      233.65      235.43      7.43 o
   5  -5   1      306.14      273.77     13.96 o
   6  -5   1     1006.78      980.60     23.92 o
   7  -5   1     2220.65     2277.94     47.41 o
   8  -5   1      590.83      551.93     19.98 o
   9  -5   1     1729.33     1778.16     43.39 o
  10  -5   1      172.96      207.90     16.17 o
 -12  -4   1       15.16       52.94     25.61 o
 -11  -4   1      144.93      127.31     34.33 o
 -10  -4   1      224.71      220.80     23.21 o
  -9  -4   1     1527.74     1526.25     70.59 o
  -8  -4   1      210.61      255.68     19.18 o
  -7  -4   1     3225.75     3223.47     59.92 o
  -6  -4   1     2545.24     2619.55     49.65 o
  -5  -4   1     4464.95     4467.93     53.00 o
  -4  -4   1      740.37      724.21     18.23 o
  -3  -4   1      552.45      619.80     13.39 o
  -2  -4   1       26.01       27.97      3.87 o
  -1  -4   1       98.21       90.53      5.82 o
   0  -4   1     2482.29     2227.23     41.14 o
   1  -4   1     3054.16     2904.11     37.05 o
   2  -4   1    12472.91    12789.37    149.90 o
   3  -4   1      540.12      543.79     16.94 o
   4  -4   1      581.74      568.30     22.81 o
   5  -4   1     1729.26     1718.18     34.82 o
   6  -4   1      192.76      189.86     10.92 o
   7  -4   1        5.46        6.24      5.79 o
   8  -4   1     1305.19     1197.48     38.68 o
   9  -4   1      183.84      158.97     13.87 o
  10  -4   1        0.99       42.91     15.92 o
 -12  -3   1      376.57      441.19     52.60 o
 -11  -3   1      431.53      504.52     53.29 o
 -10  -3   1        1.65       10.15      8.81 o
  -9  -3   1       59.21       62.05     10.59 o
  -8  -3   1      160.45      176.48     13.49 o
  -7  -3   1     1864.78     1907.62     39.93 o
  -6  -3   1     2434.13     2527.16     47.30 o
  -5  -3   1     5288.43     5405.61     66.06 o
  -4  -3   1     7386.78     7567.22     81.94 o
  -3  -3   1       17.42       48.49      3.93 o
  -2  -3   1       44.67       28.67      4.26 o
  -1  -3   1    12418.13    12909.51    164.65 o
   0  -3   1      369.61      363.01     10.25 o
   1  -3   1     1869.62     1960.90     25.39 o
   2  -3   1     1828.84     1937.98     22.49 o
   3  -3   1      991.37      879.96     14.94 o
   4  -3   1     5760.73     6024.73    101.59 o
   5  -3   1     1639.03     1594.94     33.36 o
   6  -3   1     1298.00     1239.79     29.35 o
   7  -3   1     3617.88     3506.13     69.00 o
   8  -3   1      464.84      487.84     19.67 o
   9  -3   1       89.65       80.72     12.13 o
  10  -3   1        0.04      -10.38     10.38 o
  11  -3   1      132.49      169.21     26.99 o
 -12  -2   1      951.92      919.42     65.05 o
 -11  -2   1      842.22      811.15     42.91 o
 -10  -2   1      142.19      147.05     15.24 o
  -9  -2   1     1054.32     1122.30     34.57 o
  -8  -2   1        5.59        5.07      5.99 o
  -7  -2   1      441.60      435.15     14.51 o
  -6  -2   1      121.58      122.42      7.07 o
  -5  -2   1     4417.58     4473.43     55.35 o
  -4  -2   1      581.02      649.87     12.64 o
  -3  -2   1     4480.31     4544.62     50.26 o
  -2  -2   1     1568.94     1560.22     20.72 o
  -1  -2   1    10719.40    10908.00    139.05 o
   0  -2   1     1926.00     1779.46     24.81 o
   1  -2   1      668.44      807.98     12.57 o
   2  -2   1       14.91       15.43      2.03 o
   3  -2   1     5096.56     5564.19     81.32 o
   4  -2   1     2255.22     2158.95     41.15 o
   5  -2   1      306.94      283.29      8.42 o
   6  -2   1     6709.04     6774.86    101.53 o
   7  -2   1      759.04      706.46     22.30 o
   8  -2   1     1252.09     1224.06     33.44 o
   9  -2   1     1233.96     1252.76     36.11 o
  10  -2   1       90.25      145.33     24.57 o
  11  -2   1        2.31       12.46     14.88 o
 -12  -1   1      440.52      473.72     52.25 o
 -11  -1   1      178.37      167.01     15.06 o
 -10  -1   1     1645.30     1647.83     67.05 o
  -9  -1   1       39.40       32.24      7.39 o
  -8  -1   1     1084.06     1085.34     27.01 o
  -7  -1   1     2206.29     2276.99     36.00 o
  -6  -1   1     2008.31     2045.21     29.63 o
  -5  -1   1      519.88      448.25     10.42 o
  -4  -1   1       49.23       44.54      3.91 o
  -3  -1   1     3101.69     3298.52     39.84 o
  -2  -1   1      203.30      233.66      5.40 o
  -1  -1   1    17419.94    18376.02    229.54 o
   0  -1   1    16639.87    17168.91    334.24 o
   2  -1   1    12674.34    13002.89    149.48 o
   3  -1   1      975.71     1034.70     14.35 o
   4  -1   1     2049.25     2026.65     24.87 o
   5  -1   1      210.61      206.06      7.40 o
   6  -1   1       69.14       57.13      4.06 o
   7  -1   1      166.67      154.17      6.54 o
   8  -1   1      493.60      489.51     24.68 o
   9  -1   1      151.52      163.33     24.91 o
  10  -1   1       67.18       93.43     21.45 o
  11  -1   1      983.64      980.66     58.48 o
  12  -1   1      135.06      155.72     30.80 o
 -11   0   1        0.16        8.30     15.57 o
 -10   0   1        0.66       -7.06      9.18 o
  -9   0   1       41.69       39.60      7.74 o
  -8   0   1     2365.12     2482.18     46.03 o
  -7   0   1     4929.27     5091.77     67.99 o
  -6   0   1     1058.78     1136.84     18.84 o
  -5   0   1     3099.68     2943.89     37.47 o
  -4   0   1       89.23       96.62      4.76 o
  -3   0   1     1375.62     1364.66     18.43 o
  -2   0   1      151.80      164.02      5.39 o
  -1   0   1     2504.48     2619.22     30.56 o
   0   0   1     1324.71     1364.27     51.09 o
   1   0   1     3230.74     3420.43     30.84 o
   2   0   1     2062.63     2016.50     25.56 o
   3   0   1    13371.89    13773.14    148.92 o
   4   0   1     1134.62     1070.35     15.39 o
   5   0   1      455.20      440.82     14.77 o
   6   0   1     1710.33     1727.45     24.55 o
   7   0   1     1171.83     1170.95     20.87 o
   8   0   1      192.83      188.75      9.00 o
   9   0   1       13.34        5.15      5.83 o
  10   0   1      525.31      519.19     21.16 o
  11   0   1      187.97      200.01     30.80 o
  12   0   1     1707.46     1658.89     85.47 o
 -11   1   1      128.81      135.65     27.34 o
 -10   1   1       25.10        5.54     13.50 o
  -9   1   1      674.37      655.39     43.95 o
  -8   1   1      420.92      434.54     18.07 o
  -6   1   1     4070.15     4098.54     53.89 o
  -5   1   1      447.01      488.76      9.70 o
  -4   1   1     1130.52     1112.88     15.90 o
  -3   1   1      193.45      172.32      5.93 o
  -2   1   1     9039.17     9182.27    107.70 o
  -1   1   1        1.91        1.38      1.60 o
   0   1   1     5458.70     5726.31     67.06 o
   1   1   1        5.65       -1.51      1.51 o
   2   1   1       49.40       57.08      3.04 o
   3   1   1     4362.96     4432.95     59.91 o
   4   1   1     2413.42     2276.20     29.07 o
   5   1   1     4446.51     4407.15     55.39 o
   6   1   1     5156.61     5335.11     64.06 o
   7   1   1      930.43      981.06     22.69 o
   8   1   1     2017.10     2066.63     41.95 o
   9   1   1        1.35        0.49      5.17 o
  10   1   1        4.71       -0.01      6.67 o
  11   1   1      520.49      492.80     21.16 o
  12   1   1       27.31       34.95     11.77 o
 -11   2   1      181.22      212.81     32.18 o
 -10   2   1      296.07      314.20     35.30 o
  -9   2   1      673.53      699.34     43.95 o
  -8   2   1      876.67      870.73     27.93 o
  -7   2   1      356.59      398.75     17.10 o
  -6   2   1      162.76      155.19      8.89 o
  -5   2   1      361.87      420.87     11.75 o
  -4   2   1      941.87      864.52     17.17 o
  -3   2   1     2715.36     2744.08     42.40 o
  -2   2   1     2421.88     2385.11     35.33 o
   0   2   1     4339.40     4443.20     51.94 o
   1   2   1     3811.42     3821.23     45.80 o
   2   2   1     2477.92     2655.05     46.07 o
   3   2   1       78.28       96.44      4.04 o
   4   2   1     1164.90     1210.38     18.14 o
   5   2   1       46.89       30.03      3.64 o
   6   2   1     3807.54     3940.29     49.88 o
   7   2   1      991.02     1017.22     18.93 o
   8   2   1      507.99      532.95     18.25 o
   9   2   1      245.37      241.89     16.57 o
  10   2   1     1577.28     1550.31     61.94 o
  11   2   1     1545.17     1555.77     80.63 o
  12   2   1      138.42      114.00     40.31 o
 -11   3   1       16.54        3.11     13.50 o
 -10   3   1      134.07      177.17     26.99 o
  -9   3   1      806.44      853.32     29.00 o
  -8   3   1     2678.97     2602.26     57.22 o
  -7   3   1      378.87      358.31     22.80 o
  -6   3   1     1096.37     1122.90     27.62 o
  -5   3   1      456.44      449.32     14.04 o
  -4   3   1      138.44      167.81      6.48 o
  -3   3   1      539.41      539.19      9.31 o
  -2   3   1     5422.90     5361.49    111.38 o
  -1   3   1     6644.15     6853.88    113.82 o
   0   3   1    15740.28    16106.04    200.48 o
   1   3   1     9423.88     9694.69    136.51 o
   2   3   1     8579.74     8558.34    101.73 o
   3   3   1      149.16      118.50      4.59 o
   4   3   1      966.91      946.34     13.86 o
   5   3   1     1146.16     1212.43     18.45 o
   6   3   1     3811.76     3817.79     49.23 o
   7   3   1      129.65      117.56     13.16 o
   8   3   1        0.37        0.25      6.39 o
   9   3   1     1122.83     1157.36     34.68 o
  10   3   1     1023.33     1056.84     34.12 o
  11   3   1      820.44      820.29     41.18 o
  12   3   1     1573.82     1594.18     87.20 o
 -10   4   1       32.52       30.45     15.57 o
  -9   4   1      289.70      290.46     18.38 o
  -8   4   1      118.47      111.62     12.69 o
  -7   4   1     1080.59     1111.19     29.30 o
  -6   4   1      411.31      386.78     14.04 o
  -5   4   1       37.27       37.08      7.41 o
  -4   4   1      488.97      450.70     10.64 o
  -3   4   1     3399.16     3297.36     46.88 o
  -2   4   1     4082.85     4098.10     70.68 o
  -1   4   1      283.29      270.68      9.11 o
   0   4   1     1368.42     1364.16     20.36 o
   1   4   1      183.25      167.48      5.62 o
   2   4   1      985.24      981.70     17.27 o
   3   4   1     5910.47     5642.07     70.38 o
   4   4   1     3375.93     3402.68     43.02 o
   5   4   1    11725.86    12117.05    121.09 o
   6   4   1      117.77      162.34      8.92 o
   7   4   1      769.51      755.03     23.82 o
   8   4   1      248.76      230.44     14.18 o
   9   4   1       67.62       72.95     11.03 o
  10   4   1       80.62       89.52     13.18 o
  11   4   1      218.17      224.20     19.65 o
  12   4   1      423.04      342.92     45.68 o
 -10   5   1      148.15      193.09     25.61 o
  -9   5   1      224.56      202.83     15.75 o
  -8   5   1       27.96       43.84      8.22 o
  -7   5   1        0.11        5.41      5.23 o
  -6   5   1        2.39       -2.70      3.93 o
  -5   5   1      171.97      172.61      7.85 o
  -4   5   1     4935.72     4777.44     64.99 o
  -3   5   1     2186.46     2164.00     40.68 o
  -2   5   1    18955.44    19354.23    314.68 o
  -1   5   1     4678.53     4441.46     69.85 o
   0   5   1      735.34      656.44     12.24 o
   1   5   1     1316.95     1449.52     25.52 o
   2   5   1      601.27      561.66     12.35 o
   3   5   1     1664.60     1795.40     29.61 o
   4   5   1      345.28      317.80     10.63 o
   5   5   1     1796.25     1755.97     26.92 o
   6   5   1     2076.95     2057.66     37.07 o
   7   5   1      231.30      262.56     17.09 o
   8   5   1      295.31      291.36     19.08 o
   9   5   1      123.59      130.15     14.34 o
  10   5   1     2161.21     2213.83     79.93 o
  11   5   1        0.61        1.73      9.79 o
  12   5   1       17.91      -13.84     13.84 o
  -9   6   1     1427.13     1509.43     49.42 o
  -8   6   1      533.98      604.32     20.41 o
  -7   6   1       23.88       20.34      5.74 o
  -6   6   1      615.63      607.34     24.21 o
  -5   6   1      538.64      535.92     17.25 o
  -3   6   1     4118.89     3970.32     99.49 o
  -2   6   1     3130.25     3182.20     77.17 o
  -1   6   1     1631.39     1633.98     27.74 o
   0   6   1     1744.60     1867.93     31.46 o
   1   6   1     2602.63     2581.23     42.30 o
   2   6   1        2.57       13.85      3.33 o
   3   6   1     1757.89     1789.19     30.23 o
   4   6   1       69.15       71.35      6.25 o
   5   6   1     1457.56     1399.53     27.68 o
   6   6   1      191.05      204.75     15.05 o
   7   6   1      850.62      883.87     28.83 o
   8   6   1      638.38      653.83     27.77 o
   9   6   1     2683.10     2639.02     63.28 o
  10   6   1     1027.51     1083.16     45.77 o
  11   6   1     1552.67     1565.08    145.85 o
  12   6   1      256.89      256.31     28.89 o
  -9   7   1      375.06      384.69     24.21 o
  -8   7   1      124.27      150.34     15.03 o
  -7   7   1      254.19      262.73     16.01 o
  -6   7   1       53.36       47.58      7.33 o
  -5   7   1      824.34      777.66     21.90 o
  -3   7   1     1070.80     1012.84     61.94 o
  -2   7   1      337.77      329.61     16.71 o
  -1   7   1      225.85      221.98      6.60 o
   0   7   1      684.17      623.69     17.49 o
   1   7   1      119.15      134.77      7.67 o
   2   7   1     3214.88     3061.00     45.88 o
   3   7   1     2211.80     2254.25     37.10 o
   4   7   1     4608.16     4532.17     67.17 o
   5   7   1       81.88       75.82      9.72 o
   6   7   1      525.79      489.70     20.63 o
   7   7   1      323.78      354.82     23.03 o
   8   7   1       12.45       31.60      8.96 o
   9   7   1      343.12      411.95     26.47 o
  10   7   1      846.25      832.89     49.02 o
  11   7   1      812.31      896.02     44.39 o
  12   7   1      241.63      203.12     39.79 o
  -8   8   1      113.37      118.35     13.21 o
  -7   8   1       85.57       86.28     10.28 o
  -6   8   1      450.44      449.23     17.25 o
  -5   8   1     1830.78     1697.65     56.75 o
  -4   8   1     2153.98     2110.81    106.58 o
  -3   8   1     1380.20     1297.29     76.47 o
  -2   8   1     4621.59     4337.55    123.02 o
  -1   8   1       33.81       38.28      4.42 o
   0   8   1      271.23      277.99     21.41 o
   1   8   1     1138.80     1059.27     23.59 o
   2   8   1       61.00       56.28      6.64 o
   3   8   1     1420.95     1440.56     32.02 o
   4   8   1      689.64      621.35     22.48 o
   5   8   1     3009.05     2903.53     62.26 o
   6   8   1        2.38       -1.90      6.25 o
   7   8   1      724.78      767.39     35.83 o
   8   8   1      316.74      315.80     24.03 o
   9   8   1     1319.03     1302.25     47.44 o
  10   8   1       27.77       26.14     10.76 o
  11   8   1        0.37       -7.96     11.96 o
  -7   9   1       16.21       19.04      6.97 o
  -6   9   1       20.73       21.40      5.99 o
  -4   9   1      580.54      641.55     56.40 o
  -3   9   1     1169.56     1254.03     77.51 o
  -2   9   1      832.73      795.87     64.02 o
  -1   9   1       55.66       47.60      6.14 o
   0   9   1      401.93      380.32     13.39 o
   1   9   1      403.08      420.56     19.32 o
   2   9   1      612.33      608.38     18.48 o
   3   9   1      384.32      408.17     20.29 o
   4   9   1      874.64      808.04     26.74 o
   5   9   1       49.41       24.21      9.75 o
   6   9   1      554.85      581.31     29.71 o
   7   9   1      834.27      793.40     36.55 o
   8   9   1     2730.88     2725.21     96.37 o
   9   9   1      909.66      943.25     43.80 o
  10   9   1      880.27      901.92     45.00 o
  11   9   1       32.14       57.60     17.04 o
  -4  10   1      625.68      545.35     61.94 o
  -3  10   1       19.48       17.47      7.15 o
  -2  10   1       25.07       27.55     12.98 o
  -1  10   1      727.79      700.87     21.73 o
   0  10   1      161.77      158.03      9.01 o
   1  10   1      877.86      952.44     21.80 o
   2  10   1     3463.02     3430.92     77.47 o
   3  10   1      545.91      567.67     19.18 o
   4  10   1      310.04      300.50     22.83 o
   5  10   1        0.05       -8.82      8.82 o
   6  10   1       44.76       35.12     11.74 o
   7  10   1      114.47      121.04     25.26 o
   8  10   1      344.39      326.46     38.58 o
   9  10   1     1094.30     1088.15     70.76 o
  10  10   1       25.41       15.96     29.07 o
  -4  11   1      257.39      210.39     41.87 o
  -3  11   1      521.83      503.33     63.84 o
  -2  11   1       21.05       17.38      8.32 o
  -1  11   1       10.62        1.79      5.04 o
   0  11   1      316.06      287.15     13.61 o
   1  11   1      470.94      476.81     15.75 o
   2  11   1     1030.68     1044.13     24.96 o
   3  11   1      534.02      489.93     21.40 o
   4  11   1      754.47      767.61     34.23 o
   5  11   1      109.50      118.77     16.76 o
   6  11   1      262.17      264.02     29.07 o
   7  11   1      300.36      251.12     38.76 o
   8  11   1      397.19      425.42     34.01 o
   9  11   1      141.05      121.87     21.60 o
  -4  12   1      386.90      428.74     59.17 o
  -3  12   1       21.86       26.64     26.64 o
  -2  12   1       37.53       50.40      8.67 o
  -1  12   1       33.11       44.76      9.49 o
   0  12   1      287.76      284.57     17.18 o
   1  12   1       76.01       80.95      9.80 o
   2  12   1      155.09      166.28     11.80 o
   3  12   1      478.65      476.56     26.99 o
   4  12   1        0.22       -7.17      7.82 o
   5  12   1      602.91      638.45     33.21 o
   6  12   1      589.64      610.75     41.01 o
   7  12   1     1149.02     1168.31     49.79 o
   8  12   1      557.36      611.16     52.60 o
  -2  13   1      279.83      294.84     19.57 o
  -1  13   1      609.97      696.35     38.87 o
   0  13   1      188.71      178.53     12.61 o
   1  13   1     1642.31     1825.48     60.43 o
   2  13   1      251.87      222.18     23.11 o
   3  13   1      179.77      176.38     17.62 o
   4  13   1       32.88       52.51     13.40 o
   5  13   1        9.65       -0.29     10.40 o
   6  13   1      252.96      241.58     29.76 o
   7  13   1      102.88      106.14     19.45 o
   0  14   1      297.29      305.54     27.86 o
   1  14   1      296.66      328.60     26.39 o
   2  14   1      378.20      405.83     31.23 o
   3  14   1      175.37      208.31     24.45 o
   4  14   1       51.58       54.62     13.24 o
   5  14   1       53.72       44.53     15.32 o
  -4 -13   2        1.29       17.99     16.61 o
  -3 -13   2       14.53       20.13     15.57 o
  -2 -13   2      206.29      234.23     46.20 o
  -1 -13   2      285.94      289.91     61.77 o
   0 -13   2      247.99      300.36     31.49 o
  -6 -12   2      257.27      287.89     29.11 o
  -5 -12   2      770.16      752.08     39.02 o
  -4 -12   2        1.78        6.75     10.98 o
  -3 -12   2        0.61       -4.80     10.90 o
  -2 -12   2      112.36      109.10     18.39 o
  -1 -12   2       83.18      100.73     16.87 o
   0 -12   2      304.99      314.04     26.20 o
   1 -12   2      252.38      281.69     18.97 o
   2 -12   2       37.62       42.24     14.99 o
   3 -12   2      384.05      390.67     58.48 o
  -8 -11   2       18.33       12.80     19.03 o
  -7 -11   2        8.22       25.37     13.92 o
  -6 -11   2       82.97       90.62     17.74 o
  -5 -11   2      255.64      260.21     25.81 o
  -4 -11   2     1028.35      969.65     41.69 o
  -3 -11   2      286.41      291.32     35.12 o
  -2 -11   2      614.38      656.33     27.48 o
  -1 -11   2       37.27       52.45     13.49 o
   0 -11   2       42.25       54.29     16.96 o
   1 -11   2        0.49        6.72      7.77 o
   2 -11   2      205.87      173.73     14.02 o
   4 -11   2      315.23      297.83     24.74 o
  -9 -10   2      353.66      305.90     45.68 o
  -8 -10   2      358.36      373.79     34.78 o
  -7 -10   2      126.09      122.71     19.80 o
  -6 -10   2      150.41      161.49     46.37 o
  -5 -10   2      161.73      197.50     35.99 o
  -4 -10   2      163.90      176.25     31.32 o
  -3 -10   2     1303.27     1226.24     44.78 o
  -2 -10   2     1141.68     1152.84     41.72 o
  -1 -10   2     1739.37     1795.78     54.69 o
   0 -10   2      304.09      291.60     18.90 o
   1 -10   2      426.18      437.51     34.77 o
   2 -10   2        0.04       -2.56      6.44 o
   3 -10   2      236.20      222.47     15.49 o
   4 -10   2      488.65      486.16     47.58 o
   5 -10   2       21.67        9.00     11.07 o
   6 -10   2       66.51       54.33     15.23 o
  -9  -9   2      615.55      610.64     43.06 o
  -8  -9   2      595.41      603.19     40.51 o
  -7  -9   2       64.61       49.17     20.76 o
  -6  -9   2      273.98      328.57     27.98 o
  -5  -9   2        5.91        0.67      8.44 o
  -4  -9   2      457.72      427.52     28.99 o
  -3  -9   2      453.40      427.45     42.91 o
  -2  -9   2       40.29       63.48      8.51 o
  -1  -9   2      137.13      148.41     11.63 o
   0  -9   2     1585.34     1514.26     54.84 o
   1  -9   2      421.73      402.95     18.59 o
   2  -9   2     1291.18     1297.34     34.25 o
   3  -9   2      403.91      446.04     22.92 o
   4  -9   2     1166.39     1167.64     49.66 o
   5  -9   2      899.77      917.63     30.82 o
   6  -9   2       19.46       21.51      8.06 o
   7  -9   2      133.87      170.75     15.41 o
 -10  -8   2        0.85        7.61     13.21 o
  -9  -8   2      280.34      283.49     28.98 o
  -8  -8   2       89.42       90.26     25.43 o
  -7  -8   2      253.14      248.28     26.30 o
  -6  -8   2      175.00      176.67     20.67 o
  -5  -8   2     1830.75     1743.49    104.68 o
  -4  -8   2     2047.84     2195.12     63.98 o
  -3  -8   2      435.00      440.91     23.61 o
  -2  -8   2       45.53       38.86      6.94 o
  -1  -8   2      159.02      170.53     18.01 o
   0  -8   2      453.98      437.57     29.92 o
   1  -8   2      468.08      464.96     19.02 o
   2  -8   2     1068.46      965.39     97.07 o
   3  -8   2     2082.84     2059.92     48.60 o
   4  -8   2      407.60      409.52     13.30 o
   5  -8   2      600.78      597.12     22.51 o
   6  -8   2       11.82       10.26      6.97 o
   7  -8   2      436.31      461.45     71.11 o
   8  -8   2       97.59      108.31     20.07 o
 -10  -7   2       22.95       27.80     14.92 o
  -9  -7   2      738.19      743.43     32.19 o
  -8  -7   2       26.48       27.02      9.76 o
  -7  -7   2      173.77      157.60     16.01 o
  -6  -7   2     1910.94     1906.74     49.48 o
  -5  -7   2     1741.77     1646.32     50.38 o
  -4  -7   2     2799.77     2716.99     72.67 o
  -3  -7   2     2218.15     2172.25     55.64 o
  -2  -7   2     8241.54     8140.14    125.58 o
  -1  -7   2       57.78       58.59     10.79 o
   0  -7   2      261.73      268.88     33.52 o
   1  -7   2      391.52      376.24     15.96 o
   2  -7   2      378.91      324.50     14.46 o
   3  -7   2        5.52        1.10      3.75 o
   4  -7   2      852.80      827.41     19.40 o
   5  -7   2       14.99       20.58      5.42 o
   6  -7   2      167.39      189.47     10.56 o
   7  -7   2      245.63      228.28     16.75 o
   8  -7   2      490.56      529.41     24.95 o
   9  -7   2      658.13      763.42     37.03 o
 -11  -6   2      698.91      608.68     58.13 o
 -10  -6   2     1056.93     1106.27     68.17 o
  -9  -6   2      275.79      361.50     25.15 o
  -8  -6   2      149.51      167.47     16.89 o
  -7  -6   2      794.18      743.02     28.15 o
  -6  -6   2        6.59        8.16      6.69 o
  -5  -6   2      793.37      716.18     25.48 o
  -4  -6   2      121.24       96.88     10.45 o
  -3  -6   2     1637.42     1534.72     29.20 o
  -2  -6   2      500.30      510.20     15.78 o
  -1  -6   2     1684.88     1701.09     32.43 o
   0  -6   2     2657.89     2550.38     45.39 o
   1  -6   2     1587.32     1544.77     29.99 o
   2  -6   2     2072.55     1913.25     49.41 o
   3  -6   2       72.71       59.27      5.62 o
   4  -6   2      396.20      395.83     12.29 o
   5  -6   2       43.01       54.51      6.10 o
   6  -6   2      798.80      782.75     24.23 o
   7  -6   2      344.39      363.70     14.58 o
   8  -6   2     1511.81     1447.49     35.53 o
   9  -6   2     1175.61     1203.59     65.75 o
 -11  -5   2        0.07       -1.27     12.56 o
 -10  -5   2       45.62       71.09     16.26 o
  -9  -5   2       46.52       54.93     14.03 o
  -8  -5   2      960.71      998.11     34.07 o
  -7  -5   2     1511.01     1549.27     42.50 o
  -6  -5   2      318.84      333.20     19.91 o
  -5  -5   2     4709.25     4693.39     90.56 o
  -4  -5   2      372.24      371.49     11.92 o
  -3  -5   2     1033.69     1019.04     19.62 o
  -2  -5   2      292.64      329.38     10.67 o
  -1  -5   2      197.13      238.13      9.75 o
   0  -5   2      768.70      735.18     16.72 o
   1  -5   2     4433.89     4486.66     71.04 o
   2  -5   2     8007.23     7895.44    129.49 o
   3  -5   2      483.90      509.46     19.68 o
   4  -5   2     2597.41     2648.93     45.70 o
   5  -5   2       19.90       27.26      4.91 o
   6  -5   2      861.42      825.44     22.08 o
   7  -5   2      164.83      147.44     10.90 o
   8  -5   2     1067.32     1031.87     28.86 o
   9  -5   2        4.77       -8.29      8.29 o
  10  -5   2       81.40       76.67     13.54 o
 -11  -4   2       37.69       23.35     14.48 o
 -10  -4   2      572.45      559.31     41.18 o
  -9  -4   2       34.49       41.87     16.96 o
  -8  -4   2        6.88       12.74      7.78 o
  -7  -4   2     1921.17     1875.14     54.08 o
  -6  -4   2     5239.18     5304.86     88.50 o
  -5  -4   2     4854.16     4768.66     79.34 o
  -4  -4   2     1163.85     1126.56     19.73 o
  -3  -4   2     6506.93     6540.28     82.89 o
  -2  -4   2       26.80       10.33      3.34 o
  -1  -4   2       47.97       70.25      5.07 o
   0  -4   2      214.24      222.27      8.26 o
   1  -4   2     1291.16     1259.14     23.74 o
   2  -4   2      794.36      773.80     12.93 o
   3  -4   2     2237.31     2264.03     35.82 o
   4  -4   2      135.96      128.98      8.19 o
   5  -4   2      810.89      812.46     20.62 o
   6  -4   2     2049.92     1922.51     40.73 o
   7  -4   2     1874.08     1808.18     40.63 o
   8  -4   2      891.58      853.38     26.13 o
   9  -4   2      323.94      327.43     18.97 o
  10  -4   2      115.70       92.74     20.42 o
 -11  -3   2      779.18      786.64     47.93 o
 -10  -3   2      673.95      724.93     42.39 o
  -9  -3   2      118.27      112.50     13.96 o
  -8  -3   2       18.24       26.95      8.36 o
  -7  -3   2      544.99      571.75     19.61 o
  -6  -3   2     2469.69     2431.07     73.42 o
  -5  -3   2      220.31      203.39     11.54 o
  -4  -3   2     4052.65     4087.29     51.26 o
  -3  -3   2      194.85      151.81      8.96 o
  -2  -3   2      121.04      100.20      7.70 o
  -1  -3   2    15426.95    16013.55    204.23 o
   0  -3   2     3917.32     3805.96     51.93 o
   1  -3   2      346.10      297.35      6.64 o
   2  -3   2     1715.48     1828.51     31.88 o
   3  -3   2     1818.96     1975.12     30.04 o
   4  -3   2      111.85      158.24      7.03 o
   5  -3   2     1101.97     1040.11     24.49 o
   6  -3   2     4363.42     4327.18     80.40 o
   7  -3   2     1413.29     1455.66     35.21 o
   8  -3   2     2795.89     2834.73     60.26 o
   9  -3   2       92.41      110.62     14.22 o
  10  -3   2      393.30      411.78     38.06 o
  11  -3   2       33.32       30.80     15.92 o
 -11  -2   2        0.38        1.23     15.40 o
 -10  -2   2      545.80      567.78     26.67 o
  -9  -2   2      488.39      509.39     25.05 o
  -8  -2   2     2645.74     2542.80     75.90 o
  -7  -2   2      386.81      411.25     16.82 o
  -6  -2   2     2232.16     2130.53     37.58 o
  -5  -2   2     1502.34     1505.34     23.89 o
  -4  -2   2     1892.33     1950.54     29.89 o
  -3  -2   2      709.05      752.40     13.41 o
  -2  -2   2     1171.78     1196.09     17.64 o
  -1  -2   2     4072.68     4172.94     56.96 o
   0  -2   2     4410.49     4370.18     81.79 o
   1  -2   2     9449.35     9485.96    104.45 o
   2  -2   2      654.65      589.35     11.04 o
   3  -2   2      479.26      486.75     21.01 o
   4  -2   2       35.11       25.27      4.19 o
   5  -2   2       25.05       19.38      5.87 o
   6  -2   2       41.31       30.12      6.69 o
   7  -2   2     2887.01     2879.50     59.63 o
   8  -2   2      125.74      151.96     21.79 o
   9  -2   2       10.41       13.73      8.05 o
  10  -2   2      215.43      201.74     27.34 o
  11  -2   2      201.83      236.34     32.18 o
 -11  -1   2       11.96       14.43      8.41 o
 -10  -1   2       21.41        5.39      7.82 o
  -9  -1   2        3.36        7.68      6.52 o
  -8  -1   2     1779.54     1861.29     39.47 o
  -7  -1   2     7201.74     7354.18    132.76 o
  -6  -1   2     3232.54     3116.24     41.95 o
  -5  -1   2     2887.13     2936.27     38.91 o
  -4  -1   2      825.74      746.31     13.82 o
  -3  -1   2     3607.31     3590.00     43.62 o
  -2  -1   2     1079.78     1105.20     16.07 o
  -1  -1   2     2730.35     2943.10     37.46 o
   0  -1   2      417.15      378.09      9.18 o
   1  -1   2      548.75      613.67      9.91 o
   2  -1   2     1572.38     1612.55     19.33 o
   3  -1   2     2370.32     2259.99     28.79 o
   4  -1   2     1793.13     1597.67     20.48 o
   5  -1   2     3449.96     3542.78     42.03 o
   6  -1   2     3164.79     3100.86     41.07 o
   7  -1   2      863.05      842.59     16.92 o
   8  -1   2        0.37       -3.17      5.39 o
   9  -1   2       66.01       69.90     17.30 o
  10  -1   2      330.48      382.02     38.06 o
  11  -1   2      211.36      251.22     33.57 o
  12  -1   2     1371.28     1349.54     73.01 o
 -11   0   2      281.56      255.72     37.03 o
 -10   0   2      946.65      943.62     35.41 o
  -9   0   2      460.52      417.60     22.66 o
  -8   0   2        2.55       58.29     13.84 o
  -6   0   2      934.13     1018.90     26.77 o
  -5   0   2      941.60      966.31     16.58 o
  -4   0   2     4195.82     4187.11     50.40 o
  -3   0   2        5.29       10.23      2.56 o
  -2   0   2     3377.31     3287.91     41.72 o
  -1   0   2     4918.32     5139.94     61.64 o
   0   0   2       40.20       42.14      2.58 o
   1   0   2      333.50      333.61      5.45 o
   2   0   2     9013.44     9730.35    102.96 o
   3   0   2     4198.81     4332.72     53.04 o
   4   0   2     3732.70     3855.74     48.61 o
   5   0   2    19741.21    20487.99    222.25 o
   6   0   2     4354.55     4579.43     54.99 o
   7   0   2     2401.97     2422.86     35.48 o
   8   0   2       26.09       22.44      5.12 o
   9   0   2      825.40      845.62     24.05 o
  10   0   2        5.92       12.38      7.17 o
  11   0   2      341.55      330.12     38.06 o
  12   0   2      161.08      143.95     29.41 o
 -11   1   2      378.96      423.55     45.33 o
 -10   1   2      229.95      251.22     33.22 o
  -9   1   2     1635.00     1638.48     75.78 o
  -8   1   2      988.43      950.00     26.31 o
  -7   1   2      723.02      756.82     16.00 o
  -6   1   2     1612.49     1579.22     39.54 o
  -5   1   2       30.25       28.08      3.30 o
  -4   1   2      911.66      898.85     14.26 o
  -3   1   2      553.97      493.84     10.01 o
  -2   1   2     2866.71     2793.06     32.84 o
  -1   1   2     2198.40     2234.57     30.95 o
   0   1   2    12871.65    14912.84    205.46 o
   1   1   2     1287.71     1269.62     15.61 o
   2   1   2     5671.89     6049.58     65.95 o
   3   1   2     2457.84     2547.23     36.44 o
   4   1   2       21.79       39.14      3.44 o
   5   1   2       57.77       46.44      4.36 o
   6   1   2     2576.17     2646.71     35.11 o
   7   1   2     1580.17     1573.60     24.36 o
   8   1   2        3.76        4.22      4.50 o
   9   1   2      882.95      829.68     46.14 o
  10   1   2      968.94      934.01     28.59 o
  11   1   2      441.66      423.17     19.38 o
  12   1   2      819.80      792.42     56.06 o
 -11   2   2        0.80       -6.57     13.84 o
 -10   2   2      215.82      188.94     29.07 o
  -9   2   2      746.79      878.93     50.87 o
  -8   2   2     3153.79     3056.99     66.72 o
  -7   2   2     3133.29     3132.39     55.13 o
  -6   2   2     2195.55     2150.09     39.53 o
  -5   2   2        0.32       -2.95      2.95 o
  -4   2   2     2388.31     2473.85     40.66 o
  -3   2   2      630.00      625.96     13.45 o
  -2   2   2      245.05      226.22      7.65 o
  -1   2   2     3338.44     3543.70     58.79 o
   0   2   2     5990.68     6263.38     81.25 o
   1   2   2     1132.22     1283.56     14.85 o
   2   2   2    27820.51    29360.33    420.09 o
   3   2   2     9304.49     9583.02    105.56 o
   4   2   2     5519.20     5944.77     68.60 o
   5   2   2     1770.69     1736.65     24.72 o
   6   2   2      843.68      846.34     15.85 o
   7   2   2      337.75      389.01     21.07 o
   8   2   2      241.78      239.10     13.11 o
   9   2   2     2747.24     2752.59     60.00 o
  10   2   2      258.27      233.87     21.23 o
  11   2   2     2705.35     2618.91     76.74 o
  12   2   2      480.80      476.84     49.83 o
 -11   3   2      113.67      119.04     25.61 o
 -10   3   2       54.82       25.95     15.57 o
  -9   3   2      138.72      114.88     21.80 o
  -8   3   2       51.45       54.16     11.38 o
  -7   3   2     1735.23     1769.52     41.79 o
  -6   3   2      437.37      425.13     16.01 o
  -5   3   2     1821.61     1806.59     38.00 o
  -4   3   2      429.54      499.74     12.24 o
  -3   3   2     3281.94     3273.84     43.94 o
  -2   3   2     3729.29     3803.88     49.15 o
  -1   3   2       21.47       21.54      2.47 o
   0   3   2     1809.77     1868.11     23.85 o
   1   3   2        0.85       -1.87      1.87 o
   2   3   2     6101.30     6230.69     75.02 o
   3   3   2     1966.50     2005.08     24.42 o
   4   3   2    16908.72    17642.50    181.02 o
   5   3   2     4019.20     3890.20     45.65 o
   6   3   2      686.14      669.75     14.10 o
   7   3   2     1109.10     1125.48     23.98 o
   8   3   2       55.27       59.15      7.76 o
   9   3   2      204.05      220.37     16.11 o
  10   3   2      538.75      503.91     22.63 o
  11   3   2      115.04      112.24     18.20 o
  12   3   2       51.00       42.98     13.92 o
  -9   4   2     1414.46     1395.73     39.06 o
  -8   4   2       15.58       19.16      9.04 o
  -7   4   2      291.20      275.65     16.02 o
  -6   4   2      246.14      229.10     12.52 o
  -5   4   2      205.61      202.45      8.47 o
  -4   4   2     1084.20     1028.52     17.02 o
  -3   4   2     4264.19     4422.21     74.04 o
  -2   4   2     4843.21     4779.38     70.16 o
  -1   4   2      888.72      856.95     13.64 o
   0   4   2    15989.53    15749.72    167.64 o
   1   4   2      697.54      735.23     13.02 o
   2   4   2      827.96      890.35     18.89 o
   3   4   2       62.41       96.59      5.41 o
   4   4   2      279.41      265.87      8.55 o
   5   4   2      646.62      624.04     11.64 o
   6   4   2     1092.22     1071.95     20.01 o
   7   4   2      512.03      501.80     20.78 o
   8   4   2      552.06      600.53     19.79 o
   9   4   2     1467.50     1381.01     38.77 o
  10   4   2      800.72      799.30     29.53 o
  11   4   2      265.87      245.28     20.21 o
  12   4   2       38.38       19.13     14.53 o
  -9   5   2     1651.35     1697.66     55.18 o
  -8   5   2      701.61      756.23     24.43 o
  -7   5   2     1007.08     1038.60     27.58 o
  -6   5   2      107.14      102.76      8.36 o
  -5   5   2        0.67        0.03      3.41 o
  -4   5   2      236.11      241.60     12.14 o
  -3   5   2     3785.96     3802.65     77.54 o
  -2   5   2     2219.71     2278.55     43.54 o
  -1   5   2     6824.48     6636.80     85.51 o
   0   5   2      655.47      626.64      9.70 o
   1   5   2     4418.38     4310.97     65.04 o
   2   5   2     5808.34     5825.89     78.07 o
   3   5   2     2456.52     2414.78     33.96 o
   4   5   2      334.34      306.84      9.32 o
   5   5   2     1659.71     1684.89     28.86 o
   6   5   2      123.29      126.59      8.68 o
   7   5   2       22.36       26.58      6.03 o
   8   5   2     2666.15     2736.58     61.15 o
   9   5   2     2013.37     1933.44     49.81 o
  10   5   2     1608.85     1621.89     59.52 o
  11   5   2     1319.92     1344.67     51.81 o
  12   5   2      223.50      207.28     36.68 o
  -9   6   2        0.59       -0.66      7.43 o
  -8   6   2      173.22      206.10     13.40 o
  -7   6   2      562.35      569.65     18.41 o
  -6   6   2      223.54      238.21     10.37 o
  -5   6   2       15.60       18.30      3.81 o
  -3   6   2     1950.95     1934.25     39.18 o
  -2   6   2      445.24      443.50     14.28 o
  -1   6   2      588.29      555.97     10.56 o
   0   6   2     2689.07     2864.67     37.04 o
   1   6   2      371.60      323.51     11.24 o
   2   6   2     1617.94     1532.33     25.40 o
   3   6   2     2102.73     2086.93     33.72 o
   4   6   2     9885.55     9616.72    128.76 o
   5   6   2       10.24       15.15      4.19 o
   6   6   2      999.95     1036.65     26.09 o
   7   6   2       19.83       21.51      6.97 o
   8   6   2       42.04       46.58      9.24 o
   9   6   2      510.41      535.32     25.71 o
  10   6   2      385.44      390.95     30.15 o
  11   6   2      371.50      416.00     37.89 o
  12   6   2      191.32      202.98     46.37 o
  -9   7   2       18.38       24.19     11.62 o
  -8   7   2        1.31       -2.67      7.96 o
  -7   7   2       32.37       32.91      8.06 o
  -6   7   2        0.54        4.18      5.37 o
  -5   7   2     3617.82     3502.25     77.07 o
  -3   7   2     6807.78     6615.50    244.99 o
  -2   7   2      504.35      452.00     15.11 o
  -1   7   2     1768.62     1610.96     34.11 o
   0   7   2      524.10      514.26     10.27 o
   1   7   2       60.34       30.67      4.05 o
   2   7   2      106.86      121.75      6.98 o
   3   7   2      858.83      834.20     18.11 o
   4   7   2     1171.87     1160.96     23.73 o
   5   7   2      476.44      486.70     14.89 o
   6   7   2      540.57      524.69     20.98 o
   7   7   2     1970.29     1990.37     49.07 o
   8   7   2      378.28      333.26     21.30 o
   9   7   2     1526.69     1558.53     45.16 o
  10   7   2       93.18       82.63     13.73 o
  11   7   2       98.00       80.50     17.62 o
  12   7   2      150.18      132.74     21.53 o
  -8   8   2       94.57       76.37     11.62 o
  -7   8   2       15.61       14.33      7.33 o
  -6   8   2      710.11      691.99     35.47 o
  -5   8   2      438.42      416.63     19.03 o
  -3   8   2     4070.91     3883.55    161.94 o
  -2   8   2     2023.31     1951.29     94.47 o
  -1   8   2      394.11      387.51      8.90 o
   0   8   2      358.68      347.78      9.95 o
   1   8   2      935.94      903.89     18.67 o
   2   8   2     1949.98     1848.06     34.97 o
   3   8   2       13.13       11.26      7.40 o
   4   8   2      274.85      294.20     14.66 o
   5   8   2       27.85       19.78      6.72 o
   6   8   2      908.88      888.46     29.09 o
   7   8   2     1360.83     1388.86     39.68 o
   8   8   2     2095.87     2135.97     90.56 o
   9   8   2      662.72      665.55     28.88 o
  10   8   2     1407.54     1480.64     46.53 o
  11   8   2      308.85      373.90     65.05 o
  12   8   2       90.52       56.40     25.26 o
  -7   9   2       29.19       35.14      8.19 o
  -6   9   2      660.34      578.22     27.34 o
  -3   9   2       79.98       84.78     24.57 o
  -2   9   2       28.42       17.65     16.61 o
  -1   9   2      563.00      543.31     12.19 o
   0   9   2      181.11      195.19      8.47 o
   1   9   2     2842.22     2653.30     42.69 o
   2   9   2      629.82      597.86     17.22 o
   3   9   2     5095.75     5039.80     82.73 o
   4   9   2       25.94       25.45      6.29 o
   5   9   2       20.17       23.71      9.17 o
   6   9   2      333.86      286.53     23.37 o
   7   9   2      135.14      130.75     17.71 o
   8   9   2      173.84      179.57     29.41 o
   9   9   2      553.19      584.26     58.31 o
  10   9   2      621.78      629.00     68.34 o
  11   9   2      231.78      196.26     25.04 o
  -3  10   2      175.12      246.03     40.49 o
  -2  10   2       18.65       17.32      7.96 o
  -1  10   2      434.91      432.33     12.36 o
   0  10   2      823.77      758.94     17.34 o
   1  10   2      129.00      134.94     10.07 o
   2  10   2      895.72      883.99     21.24 o
   3  10   2       97.82       89.62      9.22 o
   4  10   2      809.31      793.95     40.31 o
   5  10   2      751.96      732.98     32.52 o
   6  10   2      555.42      500.30     27.51 o
   7  10   2       11.62        1.53     13.67 o
   8  10   2     1180.62     1171.68     48.07 o
   9  10   2       79.11       90.46     18.31 o
  10  10   2       19.15       19.82     13.38 o
  11  10   2      345.17      310.39     43.95 o
  -3  11   2      475.62      422.85     54.33 o
  -2  11   2       34.10       40.29      6.89 o
  -1  11   2       19.03       27.33      6.68 o
   0  11   2      492.55      485.34     22.68 o
   1  11   2      525.74      558.85     16.48 o
   2  11   2      122.05      124.26      9.73 o
   3  11   2       40.61       36.06      8.29 o
   4  11   2        0.14       -6.85      6.85 o
   5  11   2      307.25      315.81     25.15 o
   6  11   2      253.82      241.02     23.34 o
   7  11   2     2770.89     2856.58    114.36 o
   8  11   2      556.71      599.85     39.62 o
   9  11   2      975.76      978.52     93.95 o
  10  11   2        9.96        8.35     13.21 o
  -3  12   2       18.20       29.95      8.42 o
  -2  12   2      891.24      846.72     26.19 o
  -1  12   2      423.15      443.21     20.21 o
   0  12   2      943.21     1012.65     29.02 o
   1  12   2      667.22      667.74     23.46 o
   2  12   2      903.14      954.20     24.14 o
   3  12   2      483.06      480.66     24.62 o
   4  12   2      182.49      193.53     20.31 o
   5  12   2       14.51       10.73      9.78 o
   6  12   2      121.03      111.33     17.84 o
   7  12   2      234.52      237.69     25.15 o
   8  12   2      469.88      504.16     37.18 o
   9  12   2      205.09      375.10     47.06 o
  -3  13   2       66.72       57.73     18.86 o
  -2  13   2       92.57       73.08     12.38 o
  -1  13   2       24.78       37.15      9.24 o
   0  13   2      352.94      380.72     20.95 o
   1  13   2      486.29      506.86     19.68 o
   2  13   2       67.83       79.68     10.63 o
   3  13   2       76.60       75.28     12.45 o
   4  13   2      120.28      182.24     21.45 o
   5  13   2      292.14      352.62     28.84 o
   6  13   2       73.05      104.28     22.67 o
   7  13   2       96.91      102.84     38.76 o
   8  13   2      176.26      168.19     24.32 o
   0  14   2      153.90      129.54     19.36 o
   1  14   2      175.29      173.20     13.74 o
   2  14   2      266.31      313.24     26.99 o
   3  14   2        1.54      -11.00     11.00 o
   4  14   2      318.10      342.23     24.54 o
   5  14   2      307.93      310.06     27.86 o
   6  14   2     1202.64     1330.64     54.19 o
  -5 -12   3       92.66      115.84     25.61 o
  -4 -12   3       68.19       54.59     16.03 o
  -3 -12   3      289.46      318.69     31.34 o
  -2 -12   3     1326.37     1371.34     55.86 o
  -1 -12   3       80.29       86.40     21.11 o
   0 -12   3       76.21       82.27     32.87 o
   1 -12   3        0.12       15.13     10.95 o
   2 -12   3       19.08       38.76     28.72 o
  -7 -11   3      244.36      251.25     28.06 o
  -6 -11   3        0.07        2.79     17.65 o
  -5 -11   3        0.07      -10.24     10.24 o
  -4 -11   3      176.63      147.43     20.05 o
  -3 -11   3      327.25      312.39     26.41 o
  -2 -11   3      433.87      423.14     42.22 o
  -1 -11   3      879.73      861.42    128.21 o
   0 -11   3      395.46      397.27     30.47 o
   1 -11   3       90.01       98.35     12.87 o
   2 -11   3        3.26       -5.99      7.80 o
   3 -11   3       13.86        7.22     12.46 o
   4 -11   3        0.97       -2.91     17.99 o
  -8 -10   3     1020.74     1080.19     51.26 o
  -7 -10   3       34.35       52.64     19.03 o
  -6 -10   3      379.08      449.74     34.95 o
  -5 -10   3        0.55       -5.78      9.01 o
  -4 -10   3       35.05       53.76     13.68 o
  -3 -10   3       36.30       43.19     12.47 o
  -2 -10   3       50.25       53.56     12.72 o
  -1 -10   3       53.45       35.47     27.16 o
   0 -10   3       35.48       37.73      9.88 o
   1 -10   3      937.84      967.66     44.01 o
   2 -10   3     1077.74     1217.72     35.93 o
   3 -10   3      183.43      164.32     16.99 o
   4 -10   3     1036.59     1086.18     45.09 o
   5 -10   3      155.43      165.06     30.97 o
  -9  -9   3       47.51       26.09     15.76 o
  -8  -9   3       43.99       50.29     21.63 o
  -7  -9   3      301.51      269.44     27.04 o
  -6  -9   3        4.10        1.21      9.79 o
  -5  -9   3     1182.02     1210.13     47.71 o
  -4  -9   3      130.10      142.69     23.01 o
  -3  -9   3     3915.24     3961.44    100.68 o
  -2  -9   3      195.88      196.89     19.21 o
  -1  -9   3       10.64       20.93      6.92 o
   0  -9   3       46.95       42.82     15.44 o
   1  -9   3        9.52        8.64      7.15 o
   2  -9   3     1013.75     1027.14     31.16 o
   3  -9   3     1208.63     1210.08     50.18 o
   4  -9   3     1324.37     1353.43     46.23 o
   5  -9   3       21.96       12.16     10.36 o
   6  -9   3       99.38       95.69     12.72 o
  -9  -8   3      157.83      179.85     50.00 o
  -8  -8   3       93.32      101.37     19.57 o
  -7  -8   3      112.29      120.28     25.61 o
  -6  -8   3      398.75      459.17     42.22 o
  -5  -8   3      220.41      211.70     21.49 o
  -4  -8   3     1147.79     1175.43     43.54 o
  -3  -8   3      962.55      936.18     36.58 o
  -2  -8   3      711.58      647.74     28.62 o
  -1  -8   3     1158.76     1207.98     34.59 o
   0  -8   3      262.74      268.32     14.55 o
   1  -8   3      241.53      215.93     16.39 o
   2  -8   3      104.75      111.71     11.15 o
   3  -8   3      267.71      289.66     19.19 o
   4  -8   3       24.04       22.81     10.68 o
   5  -8   3      275.56      275.96     12.74 o
   6  -8   3      158.09      176.12     15.54 o
   7  -8   3       32.82       53.48     10.64 o
   8  -8   3      990.77     1051.60     54.67 o
 -10  -7   3      904.69      931.53     65.05 o
  -9  -7   3      889.68      886.02     36.47 o
  -8  -7   3      301.24      337.04     24.47 o
  -7  -7   3        5.76        7.77      8.16 o
  -6  -7   3      329.95      315.83     24.85 o
  -5  -7   3      454.39      408.26     23.17 o
  -4  -7   3       97.54       93.01     13.82 o
  -3  -7   3      349.69      347.28     23.86 o
  -2  -7   3      406.33      364.93     17.82 o
  -1  -7   3      986.00     1055.96     29.09 o
   0  -7   3       20.58       12.53      5.28 o
   1  -7   3     9096.97     9029.52    139.47 o
   2  -7   3      368.81      337.40     15.82 o
   3  -7   3      783.72      797.15     27.79 o
   4  -7   3      438.83      455.52     15.11 o
   5  -7   3       17.27        6.64      7.57 o
   6  -7   3      235.12      195.37     11.86 o
   7  -7   3      664.08      682.55     21.31 o
   8  -7   3      633.65      658.55     60.21 o
 -10  -6   3      265.67      262.08     28.58 o
  -9  -6   3       14.51        7.92     13.50 o
  -8  -6   3     1046.97      971.97     59.96 o
  -7  -6   3        1.09        4.94      9.76 o
  -6  -6   3     2210.76     2271.87     55.73 o
  -5  -6   3      290.35      323.98     25.34 o
  -4  -6   3     1462.79     1517.75     39.68 o
  -3  -6   3      289.99      255.90     12.40 o
  -2  -6   3      126.11      129.84      9.53 o
  -1  -6   3       30.08       34.71      6.60 o
   0  -6   3     1204.85     1171.05     29.12 o
   1  -6   3     3817.18     3909.09     65.48 o
   2  -6   3     3193.87     3182.65     54.17 o
   3  -6   3     2016.30     2026.86     45.15 o
   4  -6   3      551.94      557.96     16.13 o
   5  -6   3       23.13       21.25      5.30 o
   6  -6   3      552.78      544.81     18.04 o
   7  -6   3      124.74       95.22      9.74 o
   8  -6   3       27.38       29.72      7.52 o
   9  -6   3      219.90      241.29     15.98 o
 -11  -5   3      252.32      280.12     29.94 o
 -10  -5   3      427.69      470.23     36.97 o
  -9  -5   3       29.21       32.56     14.07 o
  -8  -5   3      232.92      252.48     19.96 o
  -7  -5   3       33.87       24.78      9.05 o
  -6  -5   3     1375.31     1449.30     47.66 o
  -5  -5   3     3563.68     3404.60    125.76 o
  -4  -5   3     1347.08     1273.72     34.27 o
  -3  -5   3     1071.72      990.20     20.09 o
  -2  -5   3      551.24      522.62     21.29 o
  -1  -5   3     2905.49     2912.17     44.64 o
   0  -5   3      100.45      108.62      7.60 o
   1  -5   3       15.01       14.39      4.94 o
   2  -5   3       12.23       12.18      3.40 o
   3  -5   3      352.99      365.99     29.63 o
   4  -5   3      700.63      717.81     27.23 o
   5  -5   3     1797.12     1710.15     36.85 o
   6  -5   3       87.19       72.97      7.90 o
   7  -5   3     1144.68     1111.14     29.37 o
   8  -5   3     1356.26     1311.59     34.53 o
   9  -5   3      534.04      567.57     22.34 o
  10  -5   3       22.84       31.49     14.53 o
 -11  -4   3     1565.84     1598.39     63.17 o
 -10  -4   3      428.25      407.34     33.15 o
  -9  -4   3      280.89      295.93     39.27 o
  -8  -4   3      109.87      101.97     15.12 o
  -7  -4   3      113.54      107.53     12.60 o
  -6  -4   3      182.44      185.67     15.12 o
  -5  -4   3      148.95      102.26     17.01 o
  -4  -4   3     4600.74     4610.52    103.49 o
  -3  -4   3      113.07      102.47      6.95 o
  -2  -4   3     4595.35     4702.97     67.46 o
  -1  -4   3     1538.23     1571.85     32.16 o
   0  -4   3    10145.88    10153.69    132.72 o
   1  -4   3     3967.89     4064.81     52.56 o
   2  -4   3      121.66      122.47      6.21 o
   3  -4   3      316.30      349.78     17.93 o
   4  -4   3      269.03      279.51     16.78 o
   5  -4   3      670.45      603.75     17.89 o
   6  -4   3     1159.56     1166.26     28.85 o
   7  -4   3     1901.67     1991.39     44.44 o
   8  -4   3      744.92      794.59     36.07 o
   9  -4   3      314.46      300.09     18.38 o
  10  -4   3      527.85      535.66     37.37 o
 -11  -3   3      193.22      173.97     18.87 o
 -10  -3   3       86.78       96.61     14.55 o
  -9  -3   3      285.92      326.59     23.42 o
  -8  -3   3     1184.85     1191.71     37.14 o
  -7  -3   3      678.08      711.03     33.41 o
  -6  -3   3      953.28      938.15     25.43 o
  -5  -3   3       24.09       27.03      5.84 o
  -4  -3   3      772.69      700.06     14.83 o
  -3  -3   3       22.64       17.19      3.67 o
  -2  -3   3       32.41       13.73      3.64 o
  -1  -3   3     4379.34     4673.79     65.12 o
   0  -3   3     2844.81     2845.29     41.52 o
   1  -3   3     6232.93     6163.75     76.27 o
   2  -3   3     2642.52     2491.00     36.42 o
   3  -3   3     2444.28     2403.28     41.71 o
   4  -3   3      519.67      513.92     15.51 o
   5  -3   3      718.67      691.96     19.51 o
   6  -3   3        6.63        0.61      4.64 o
   7  -3   3       91.32       93.58      9.52 o
   8  -3   3      289.84      282.95     16.81 o
   9  -3   3      357.71      370.44     20.61 o
  10  -3   3        3.02       -9.34      9.34 o
  11  -3   3      666.04      724.25     47.41 o
 -11  -2   3      250.05      178.62     21.63 o
 -10  -2   3        7.50        6.46      8.73 o
  -9  -2   3        4.50        9.73      8.47 o
  -8  -2   3      252.26      269.92     18.71 o
  -7  -2   3     2362.16     2188.12     45.10 o
  -6  -2   3     6232.71     6150.88    130.33 o
  -5  -2   3     2461.90     2463.28     44.51 o
  -4  -2   3     1748.57     1737.79     28.21 o
  -3  -2   3     1472.38     1424.22     22.42 o
  -2  -2   3     2921.02     2902.97     41.51 o
  -1  -2   3     1369.85     1469.45     29.05 o
   0  -2   3     2660.92     2484.01     36.27 o
   1  -2   3       29.78       42.28      3.18 o
   2  -2   3     3664.48     3657.75     42.65 o
   3  -2   3        3.20        8.95      1.75 o
   4  -2   3     5835.97     5907.95    103.77 o
   5  -2   3     1434.81     1335.45     30.43 o
   6  -2   3     1484.51     1456.49     58.72 o
   7  -2   3      976.76      992.87     60.46 o
   8  -2   3      662.23      690.93     23.79 o
   9  -2   3       66.13       43.86      8.81 o
  10  -2   3      142.99      159.52     25.26 o
  11  -2   3      685.11      839.14     51.56 o
 -11  -1   3      339.88      304.51     41.18 o
 -10  -1   3       87.97      127.73     17.54 o
  -9  -1   3       23.70       43.54     12.41 o
  -8  -1   3       47.65       51.82      9.62 o
  -7  -1   3     2292.79     2320.44     46.13 o
  -6  -1   3       25.01       25.08      6.49 o
  -5  -1   3     5552.54     5679.92     74.42 o
  -4  -1   3      349.90      338.21     10.04 o
  -3  -1   3     1319.50     1291.67     21.41 o
  -2  -1   3     7360.77     7621.89     92.80 o
  -1  -1   3     6899.66     7289.01     88.09 o
   0  -1   3     4682.16     4746.15     63.82 o
   1  -1   3       75.26       87.46      4.59 o
   2  -1   3       64.20       63.20      3.49 o
   3  -1   3     2447.61     2683.26     29.43 o
   4  -1   3     1246.67     1365.79     18.95 o
   5  -1   3     6050.45     6213.91     70.69 o
   6  -1   3     5758.77     5751.23     71.88 o
   7  -1   3     2947.57     2866.70     50.02 o
   8  -1   3       99.30      100.43     16.17 o
   9  -1   3      913.55      876.85     48.10 o
  10  -1   3        1.18        4.50     11.42 o
  11  -1   3        2.90        9.00     13.84 o
  12  -1   3        1.41       -3.11     14.19 o
 -11   0   3       42.82       24.91     18.69 o
 -10   0   3      124.96      107.49     12.92 o
  -9   0   3     1470.72     1478.34     43.93 o
  -8   0   3      214.14      256.87     14.20 o
  -7   0   3     2224.46     2458.77     46.78 o
  -6   0   3        0.26        1.19      3.53 o
  -5   0   3      572.80      552.35     12.35 o
  -4   0   3      276.41      312.75      8.57 o
  -3   0   3      657.37      566.83     11.98 o
  -2   0   3     3217.39     3136.23     44.95 o
  -1   0   3     8578.10     8905.50    115.51 o
   0   0   3     1345.04     1235.69     20.45 o
   1   0   3     3226.39     3319.64     34.15 o
   2   0   3    18309.59    18678.21    260.79 o
   3   0   3       13.81       17.26      2.38 o
   4   0   3      482.82      503.43     10.23 o
   5   0   3     1052.61     1068.96     17.71 o
   6   0   3     3448.84     3536.57     47.42 o
   7   0   3        4.83       -0.41      3.21 o
   8   0   3     2742.25     2780.55     45.46 o
   9   0   3      247.60      214.84     20.54 o
  10   0   3      165.53      151.17     13.39 o
  11   0   3      567.52      525.63     42.56 o
  12   0   3      459.39      411.09     45.68 o
 -11   1   3        0.08       14.19     16.61 o
 -10   1   3      124.11      111.42     25.26 o
  -9   1   3      500.60      479.13     20.43 o
  -8   1   3     6550.94     6768.51    133.21 o
  -7   1   3     4696.48     4988.35     67.23 o
  -6   1   3     2264.23     2317.58     34.98 o
  -5   1   3      384.47      364.19      9.40 o
  -4   1   3     1985.28     2015.55     27.25 o
  -3   1   3     1092.69     1179.00     19.78 o
  -2   1   3     1616.92     1682.60     23.84 o
  -1   1   3    29019.02    28505.40   1052.86 o
   0   1   3     3793.40     4173.93     62.88 o
   1   1   3     2012.45     2106.52     26.41 o
   2   1   3      591.66      658.71     10.81 o
   3   1   3     5258.84     5403.51     65.25 o
   4   1   3    14285.02    14833.41    174.22 o
   5   1   3     1447.50     1517.32     23.45 o
   6   1   3      208.50      318.73     52.04 o
   7   1   3     1062.45      996.05     17.87 o
   8   1   3      563.44      565.51     14.47 o
   9   1   3      136.48      123.67     11.43 o
  10   1   3      382.43      388.94     18.66 o
  11   1   3      700.21      722.34     33.32 o
  12   1   3      524.32      494.11     24.32 o
 -11   2   3       55.06       40.83     18.69 o
 -10   2   3       42.63       40.83     17.65 o
  -9   2   3        3.79       -2.77     11.42 o
  -8   2   3     1299.97     1340.54     63.67 o
  -7   2   3        9.61       32.16      6.54 o
  -6   2   3      520.12      513.80     16.16 o
  -5   2   3     2920.75     2838.57     40.20 o
  -4   2   3      356.10      379.38      8.05 o
  -3   2   3     2505.18     2254.94     30.34 o
  -2   2   3      851.37      789.24     13.61 o
  -1   2   3     1332.46     1265.80     17.59 o
   0   2   3     5379.09     5949.85     76.72 o
   1   2   3      435.88      505.95     11.95 o
   2   2   3     1416.82     1483.04     16.16 o
   3   2   3     1670.49     1809.96     20.73 o
   4   2   3     9333.70     9361.71    112.52 o
   5   2   3     7780.04     7933.67     90.91 o
   6   2   3     6431.99     6375.13     75.54 o
   7   2   3      151.76      183.51      8.30 o
   8   2   3      204.52      196.79     11.71 o
   9   2   3       39.79       43.19      7.44 o
  10   2   3      147.20      142.08     30.62 o
  11   2   3       44.58       43.86     19.38 o
  12   2   3      425.69      535.66     53.29 o
  -9   3   3      902.64      858.51     50.52 o
  -8   3   3      238.38      256.44     21.86 o
  -7   3   3      579.73      626.21     24.25 o
  -6   3   3      138.45      140.11     11.05 o
  -5   3   3      678.95      676.47     19.98 o
  -4   3   3      933.84      866.71     21.57 o
  -3   3   3     8099.38     8208.50    139.06 o
  -2   3   3     4226.56     4356.76     64.37 o
  -1   3   3      205.97      164.43     12.49 o
   0   3   3     4621.73     4790.85     58.43 o
   1   3   3     1888.27     1947.44     23.62 o
   2   3   3     3216.12     3281.26     38.32 o
   3   3   3     5305.83     5125.30     51.86 o
   4   3   3        7.43        8.53      2.92 o
   5   3   3     5956.17     6309.23     74.27 o
   6   3   3     1834.89     1840.63     39.53 o
   7   3   3      792.79      837.90     23.69 o
   8   3   3      131.06      152.28     11.25 o
   9   3   3      468.22      462.15     30.78 o
  10   3   3      543.94      559.52     32.62 o
  11   3   3     1119.54     1119.37     45.08 o
  12   3   3        0.16      -10.40     10.40 o
  -8   4   3     1612.54     1712.46     54.44 o
  -7   4   3     1173.64     1196.22     32.19 o
  -6   4   3      105.98       99.77      7.91 o
  -5   4   3      425.42      457.49     12.96 o
  -4   4   3     1020.21     1051.45     18.35 o
  -3   4   3      191.21      222.34     10.64 o
  -2   4   3     2215.73     2159.49     29.99 o
  -1   4   3     2067.00     2042.43     33.19 o
   0   4   3      111.87      129.05      4.56 o
   1   4   3     2227.72     2135.73     25.83 o
   2   4   3     4615.68     4687.92     53.34 o
   3   4   3    12278.26    12684.55    163.64 o
   4   4   3     3356.35     3559.27     47.70 o
   5   4   3       16.58       28.39      3.79 o
   6   4   3      100.63       90.43      5.78 o
   7   4   3      435.21      388.85     16.28 o
   8   4   3     2596.40     2557.32     49.64 o
   9   4   3      667.58      648.70     24.61 o
  10   4   3     2252.22     2199.20     80.38 o
  11   4   3      752.78      638.85     34.46 o
  12   4   3      643.70      648.50     38.49 o
 -10   5   3       83.68       92.05     20.76 o
  -9   5   3        4.45        1.67      7.76 o
  -8   5   3      358.91      344.88     18.12 o
  -7   5   3        8.16        6.41      6.08 o
  -6   5   3     2044.50     2072.64     46.06 o
  -5   5   3      272.11      284.74      9.93 o
  -4   5   3      309.38      295.82     13.64 o
  -3   5   3      454.11      444.29      8.81 o
  -2   5   3     1176.60     1114.94     20.19 o
  -1   5   3      538.27      540.45      9.31 o
   0   5   3      519.51      621.55      9.90 o
   1   5   3     5119.20     5081.81     67.25 o
   2   5   3     3699.10     3789.00     44.38 o
   3   5   3    10428.56    10328.44    123.94 o
   4   5   3    10066.62    10102.92    122.85 o
   5   5   3     3413.06     3343.33     46.97 o
   6   5   3      661.18      641.41     16.92 o
   7   5   3      197.52      215.05     13.14 o
   8   5   3      243.27      250.74     17.19 o
   9   5   3      586.30      546.72     23.48 o
  10   5   3      212.76      299.61     43.25 o
  11   5   3      934.08      951.88     41.73 o
  12   5   3      130.43      129.07     29.76 o
  -9   6   3       36.72       37.68     10.20 o
  -8   6   3       26.72       39.77      8.08 o
  -7   6   3        2.13        0.98      5.28 o
  -6   6   3       37.00       38.64      6.15 o
  -5   6   3      796.60      759.69     18.66 o
  -4   6   3     5920.11     5835.53    107.03 o
  -3   6   3     5265.01     5147.65    104.80 o
  -2   6   3        1.08       -1.73      3.79 o
  -1   6   3     1752.01     1608.84     24.62 o
   0   6   3       61.23       65.30      3.52 o
   1   6   3     1471.95     1446.86     21.88 o
   2   6   3     1585.45     1513.16     25.05 o
   3   6   3     1454.21     1455.51     23.23 o
   4   6   3      848.11      889.75     17.46 o
   5   6   3      332.05      322.03     11.81 o
   6   6   3      537.27      520.18     17.30 o
   7   6   3      877.20      806.98     26.68 o
   8   6   3      627.95      685.42     25.61 o
   9   6   3      506.45      500.40     25.13 o
  10   6   3      960.69     1012.07     35.06 o
  11   6   3       62.83       79.15     16.63 o
  12   6   3       68.62       85.22     22.84 o
  -9   7   3      511.38      580.30     42.22 o
  -8   7   3      433.11      468.19     24.22 o
  -7   7   3       10.88       15.73      7.93 o
  -6   7   3       18.15       17.81      6.73 o
  -5   7   3       24.75       24.16      5.50 o
  -3   7   3       18.91        7.94      6.92 o
  -2   7   3     2771.57     2705.41     53.54 o
  -1   7   3       29.84       20.16      2.79 o
   0   7   3     2247.50     2228.74     28.13 o
   1   7   3     2081.51     2037.17     32.55 o
   2   7   3     2801.82     2571.54     43.58 o
   3   7   3      975.71     1039.22     22.31 o
   4   7   3      216.30      210.11     11.65 o
   5   7   3       19.94        9.38      4.07 o
   6   7   3       82.27       74.73      8.43 o
   7   7   3     2473.02     2461.13     56.39 o
   8   7   3     2101.41     2132.11     52.84 o
   9   7   3     2651.20     2546.47     61.57 o
  10   7   3     1682.98     1591.81     73.64 o
  11   7   3      161.85      141.71     20.30 o
  12   7   3      392.66      437.56     67.13 o
  -8   8   3        1.47        5.31      7.95 o
  -7   8   3      456.25      516.22     29.07 o
  -6   8   3      275.57      270.44     14.19 o
  -5   8   3      528.29      490.34     16.64 o
  -3   8   3      109.79      106.92     26.99 o
  -2   8   3      484.42      491.44     26.85 o
  -1   8   3      260.41      250.55      7.73 o
   0   8   3     3556.03     3495.75     50.96 o
   1   8   3     2779.44     2751.40     42.80 o
   2   8   3     2509.40     2476.30     43.71 o
   3   8   3     6150.83     6103.14     95.96 o
   4   8   3      728.58      716.08     18.40 o
   5   8   3     1221.13     1226.41     32.51 o
   6   8   3     2421.01     2329.00     53.67 o
   7   8   3      207.94      204.18     18.68 o
   8   8   3      156.03      152.32     15.58 o
   9   8   3      507.74      506.72     28.11 o
  10   8   3      768.20      815.04     57.94 o
  11   8   3      143.09      113.80     19.80 o
  12   8   3      170.83      158.10     23.70 o
  -7   9   3       77.26      104.68     11.01 o
  -6   9   3      697.12      673.64     22.02 o
  -3   9   3       23.49       15.57     19.03 o
  -2   9   3      431.03      411.09     46.71 o
  -1   9   3       26.06       24.49      4.35 o
   0   9   3        1.64       -0.72      3.28 o
   1   9   3      364.75      334.97     11.16 o
   2   9   3     1690.25     1703.06     33.71 o
   3   9   3      138.26      116.51      9.22 o
   4   9   3      354.12      327.60     16.04 o
   5   9   3      276.12      290.32     23.36 o
   6   9   3     2010.22     1904.51     68.34 o
   7   9   3     1337.05     1358.64     66.96 o
   8   9   3      360.14      385.06     29.58 o
   9   9   3      177.17      207.39     19.35 o
  10   9   3      156.18      146.49     23.70 o
  11   9   3       74.00       98.70     16.02 o
  -3  10   3     1433.64     1391.75     85.12 o
  -2  10   3      836.72      745.36     58.83 o
  -1  10   3       42.01       53.04      8.70 o
   0  10   3      310.73      318.99     13.54 o
   1  10   3     2377.29     2253.95     38.35 o
   2  10   3     1146.14     1123.33     24.36 o
   3  10   3       80.74       94.40      9.02 o
   4  10   3      170.92      166.68     15.51 o
   5  10   3      266.30      265.15     34.08 o
   6  10   3      299.30      333.48     25.69 o
   7  10   3     2756.95     2797.52     80.62 o
   8  10   3     1790.88     1811.35     61.90 o
   9  10   3     1475.43     1404.03     54.78 o
  10  10   3        2.59        8.76     12.10 o
  11  10   3      145.35      162.12     24.09 o
  -3  11   3        9.63        5.19     19.38 o
  -2  11   3      619.60      533.55     22.09 o
  -1  11   3     1368.03     1343.29     40.21 o
   0  11   3     3460.99     3431.29     59.80 o
   1  11   3      207.71      211.96     11.02 o
   2  11   3     1931.65     1905.60     40.53 o
   3  11   3       80.35       92.54      9.51 o
   4  11   3      270.48      255.22     21.33 o
   5  11   3        0.55       -7.08      7.08 o
   6  11   3      147.17      137.63     18.23 o
   7  11   3      115.44      101.88     16.97 o
   8  11   3      232.73      281.33     27.04 o
   9  11   3      433.10      462.41     35.60 o
  10  11   3       90.52       64.87     17.68 o
  -3  12   3        0.73       42.22     25.95 o
  -2  12   3      155.35      143.74     10.57 o
  -1  12   3       45.45       50.94     10.46 o
   0  12   3       51.21       42.31      6.65 o
   1  12   3      824.10      827.08     23.14 o
   2  12   3      333.27      312.02     14.79 o
   3  12   3        1.62       -4.80      5.44 o
   4  12   3       32.64       45.93     12.10 o
   5  12   3     1124.76     1149.96     44.51 o
   6  12   3      154.08      149.61     19.69 o
   7  12   3      518.53      518.26     35.71 o
   8  12   3        3.83        8.01     12.17 o
   9  12   3       27.84       37.88     14.80 o
  -3  13   3      282.67      285.13     51.21 o
  -2  13   3      133.78      125.87     11.03 o
  -1  13   3       90.42       86.26     10.55 o
   0  13   3      631.55      630.55     25.35 o
   1  13   3      498.42      547.92     19.62 o
   2  13   3        1.24       -2.27      6.64 o
   3  13   3       54.78       60.73     11.94 o
   4  13   3      828.29      845.17     36.91 o
   5  13   3      194.99      175.29     20.87 o
   6  13   3     1285.83     1231.13     49.51 o
   7  13   3      925.57      997.72     60.04 o
   8  13   3      753.44      798.89     41.96 o
  -1  14   3      631.71      732.16     51.94 o
   0  14   3       78.33       95.72     13.98 o
   1  14   3       40.33       43.34      8.85 o
   2  14   3      134.97      150.02     13.56 o
   3  14   3        3.70        4.86     11.04 o
   4  14   3       14.75       18.44      9.90 o
   5  14   3      259.19      247.45     24.83 o
   6  14   3      124.01      147.06     37.89 o
   7  14   3      380.06      413.11     33.81 o
  -3 -12   4       69.93       54.33     21.45 o
  -2 -12   4      506.23      532.95     39.86 o
  -1 -12   4      290.30      320.76     55.37 o
   0 -12   4      284.24      368.75     31.36 o
  -6 -11   4      261.07      300.01     42.91 o
  -5 -11   4      100.11      136.10     23.36 o
  -4 -11   4      102.90       63.24     16.39 o
  -3 -11   4       33.73       39.63     13.94 o
  -2 -11   4        6.54       15.42     12.31 o
  -1 -11   4        6.22        6.58     11.83 o
   0 -11   4        0.22       15.34     10.70 o
   1 -11   4      512.43      598.98     61.77 o
   2 -11   4       65.79       76.95     15.82 o
   3 -11   4      790.34      921.31     35.50 o
  -7 -10   4      115.45      128.22     22.63 o
  -6 -10   4      662.09      732.66     40.37 o
  -5 -10   4      119.87      120.72     19.78 o
  -4 -10   4      474.13      444.49     32.54 o
  -3 -10   4     1517.42     1479.02     53.33 o
  -2 -10   4      383.09      379.76     27.64 o
  -1 -10   4      929.40      942.84     42.63 o
   0 -10   4      226.99      166.06     20.66 o
   1 -10   4        0.03      -10.04     10.04 o
   2 -10   4      267.33      273.47     19.60 o
   3 -10   4      709.83      727.34     27.36 o
   4 -10   4      293.83      340.83     62.98 o
   5 -10   4      245.07      245.71     25.42 o
  -8  -9   4      599.56      613.23     56.23 o
  -7  -9   4        7.28        5.58     11.92 o
  -6  -9   4        0.99        3.29     11.38 o
  -5  -9   4      509.35      582.77     34.68 o
  -4  -9   4     1412.05     1438.76     52.24 o
  -3  -9   4      268.91      270.44     23.86 o
  -2  -9   4      806.98      819.25     35.11 o
  -1  -9   4      314.21      371.00     22.51 o
   0  -9   4      263.27      286.38     51.91 o
   1  -9   4      114.36      108.50     12.96 o
   2  -9   4       61.54       36.76     11.84 o
   3  -9   4       22.29       12.17      7.91 o
   4  -9   4       59.02       58.48     16.48 o
   5  -9   4      451.59      549.53     50.18 o
   6  -9   4        2.44      -10.73     11.77 o
  -9  -8   4     2037.94     2333.58    203.99 o
  -8  -8   4      169.20      179.12     23.92 o
  -7  -8   4      344.25      332.58     29.85 o
  -6  -8   4        5.30        3.73     10.00 o
  -5  -8   4      320.61      331.17     35.47 o
  -4  -8   4        0.44       -1.03      8.55 o
  -3  -8   4       57.54       52.40     21.11 o
  -2  -8   4      211.09      243.97     20.97 o
  -1  -8   4        3.72       15.98      8.42 o
   0  -8   4     1739.36     1745.65     38.58 o
   1  -8   4      549.23      572.89     23.19 o
   2  -8   4      372.60      348.19     18.87 o
   3  -8   4     1711.73     1765.61     55.51 o
   4  -8   4       43.23       60.84      9.42 o
   5  -8   4      306.10      345.66     18.93 o
   6  -8   4      189.79      185.70     12.97 o
   7  -8   4      311.33      304.39     26.99 o
  -9  -7   4       53.30       33.87     12.93 o
  -8  -7   4       84.57       95.59     15.46 o
  -7  -7   4      359.73      371.85     25.48 o
  -6  -7   4     1825.48     1793.87     60.79 o
  -5  -7   4      140.47      124.66     19.03 o
  -4  -7   4     2946.30     2965.44    114.54 o
  -3  -7   4      674.35      651.45     32.35 o
  -2  -7   4      590.51      605.49     27.62 o
  -1  -7   4      250.51      254.85     16.27 o
   0  -7   4      637.61      609.84     19.67 o
   1  -7   4     1445.55     1510.55     64.06 o
   2  -7   4     1462.05     1402.79     37.45 o
   3  -7   4     2354.65     2337.06     75.78 o
   4  -7   4      435.27      461.51     17.63 o
   5  -7   4      152.38      168.01     11.41 o
   6  -7   4       11.87       13.17      6.16 o
   7  -7   4      127.99      131.90     11.55 o
   8  -7   4       32.93       24.22     11.01 o
 -10  -6   4      148.64      127.18     22.48 o
  -9  -6   4       17.40       24.28     14.30 o
  -8  -6   4      367.07      349.20     25.13 o
  -7  -6   4      394.43      341.67     23.64 o
  -6  -6   4      209.86      225.81     20.19 o
  -5  -6   4     1283.21     1370.89     46.59 o
  -4  -6   4      637.60      636.05     24.60 o
  -3  -6   4     1123.81     1063.91     40.42 o
  -2  -6   4     1003.43     1029.73     29.36 o
  -1  -6   4      997.07      991.79     24.17 o
   0  -6   4      689.65      665.27     21.90 o
   1  -6   4        7.20        0.85      4.63 o
   2  -6   4       67.03       67.21      7.18 o
   3  -6   4       33.94       28.84      8.99 o
   4  -6   4      887.66      905.54     23.11 o
   5  -6   4      474.54      462.16     16.18 o
   6  -6   4      218.01      266.28     18.55 o
   7  -6   4      827.66      821.07     25.33 o
   8  -6   4      268.43      291.03     17.18 o
   9  -6   4      686.86      754.67     26.13 o
 -10  -5   4     1403.85     1423.24     80.63 o
  -9  -5   4      318.13      369.84     32.16 o
  -8  -5   4      118.64      128.56     15.97 o
  -7  -5   4        2.84        8.30      7.78 o
  -6  -5   4      206.30      184.82     26.60 o
  -5  -5   4       35.66       32.23      8.82 o
  -4  -5   4       12.07       -0.68      5.85 o
  -3  -5   4      704.48      698.67     29.45 o
  -2  -5   4     1221.83     1235.50     30.30 o
  -1  -5   4       57.97       72.24      6.60 o
   0  -5   4     6593.42     6558.72     90.34 o
   1  -5   4     1179.33     1119.73     25.11 o
   2  -5   4     4967.99     4686.47     95.55 o
   3  -5   4        9.62       10.68      4.56 o
   4  -5   4       24.90       22.63      5.32 o
   5  -5   4       13.56        9.09      5.52 o
   6  -5   4      382.30      424.26     20.13 o
   7  -5   4     1602.57     1605.43     38.88 o
   8  -5   4      340.31      396.00     22.64 o
   9  -5   4     1106.21     1123.31     33.47 o
  10  -5   4       80.59       99.66     20.07 o
 -10  -4   4       53.92       78.25     23.18 o
  -9  -4   4      240.23      233.59     41.01 o
  -8  -4   4      243.01      282.01     64.71 o
  -7  -4   4     2076.96     2096.51     72.81 o
  -6  -4   4       24.32       29.16      8.72 o
  -5  -4   4     2303.33     2411.10     55.57 o
  -4  -4   4     1296.23     1227.09     33.56 o
  -3  -4   4       69.86       80.09      8.19 o
  -2  -4   4     1242.02     1407.97     26.96 o
  -1  -4   4     3788.73     3734.39     55.63 o
   0  -4   4     2863.96     2897.08     44.02 o
   1  -4   4     3324.50     3344.36     45.52 o
   2  -4   4     4926.67     4808.40     61.70 o
   3  -4   4     1419.70     1442.74     24.42 o
   4  -4   4      164.80      182.55     10.26 o
   5  -4   4       36.18       30.39      6.00 o
   6  -4   4      107.45      127.90     10.45 o
   7  -4   4      244.24      308.24     16.14 o
   8  -4   4      374.94      395.10     17.99 o
   9  -4   4        0.29        0.04      6.89 o
  10  -4   4      373.35      375.45     35.99 o
 -11  -3   4      490.41      435.31     53.64 o
 -10  -3   4       54.76       34.62     12.30 o
  -9  -3   4      192.28      171.51     21.78 o
  -8  -3   4      276.62      276.71     51.91 o
  -7  -3   4      225.58      240.56     18.24 o
  -6  -3   4     2811.67     2818.50     54.94 o
  -5  -3   4     2504.32     2608.79     50.58 o
  -4  -3   4      983.82      981.87     32.87 o
  -3  -3   4      278.94      267.21     11.71 o
  -2  -3   4     1622.05     1650.09     29.38 o
  -1  -3   4      277.78      314.93     10.22 o
   0  -3   4      128.91      135.82      9.33 o
   1  -3   4     1106.63     1099.69     20.29 o
   2  -3   4       50.11       46.58      3.75 o
   3  -3   4      577.75      654.12     11.76 o
   4  -3   4     2129.46     2021.86     38.93 o
   5  -3   4      133.45      124.72      9.75 o
   6  -3   4     3302.02     3274.79     65.02 o
   7  -3   4      372.98      356.13     19.34 o
   8  -3   4      862.83      874.20     27.49 o
   9  -3   4      359.19      377.29     20.99 o
  10  -3   4      246.33      258.14     30.45 o
  11  -3   4      182.07      185.47     28.72 o
 -11  -2   4      146.64      101.10     18.62 o
 -10  -2   4      248.59      260.06     27.51 o
  -9  -2   4       66.72       58.27     11.42 o
  -8  -2   4        2.17       -1.54      7.06 o
  -7  -2   4       42.98       30.62      8.34 o
  -6  -2   4       46.58       54.63      8.11 o
  -5  -2   4      975.44     1005.37     25.69 o
  -4  -2   4      710.55      680.51     16.05 o
  -3  -2   4     6727.53     6719.92     85.79 o
  -2  -2   4        1.21        1.42      2.74 o
  -1  -2   4    18575.24    19353.54    247.87 o
   0  -2   4     9484.66     9381.53    123.36 o
   1  -2   4     2617.02     2503.35     37.90 o
   2  -2   4      582.40      649.39     12.74 o
   3  -2   4     2502.88     2670.47     33.31 o
   4  -2   4      119.01      123.49      4.15 o
   5  -2   4      790.95      764.33     21.55 o
   6  -2   4     3567.34     3580.18     70.15 o
   7  -2   4     1075.73     1081.54     29.73 o
   8  -2   4     1493.75     1449.39     38.04 o
   9  -2   4      805.66      803.49     46.02 o
  10  -2   4        1.33        9.69     12.80 o
  11  -2   4      373.27      410.74     40.83 o
 -11  -1   4        0.50       -7.11     11.38 o
 -10  -1   4      250.47      286.13     27.00 o
  -9  -1   4      656.67      634.97     26.53 o
  -8  -1   4     1886.71     1984.26     50.36 o
  -7  -1   4      288.76      289.04     18.42 o
  -6  -1   4        7.51        8.92      5.62 o
  -5  -1   4     3042.29     3065.55     45.36 o
  -4  -1   4      540.47      528.46     13.79 o
  -3  -1   4      110.95      115.64      7.52 o
  -2  -1   4     9729.41     9985.33    150.82 o
  -1  -1   4     5699.52     5419.31     68.22 o
   0  -1   4     3099.75     3066.28     49.55 o
   1  -1   4     4385.59     4512.17     53.17 o
   2  -1   4     8544.39     8434.78     94.02 o
   3  -1   4      548.49      621.32     10.93 o
   4  -1   4      472.19      507.67      9.46 o
   5  -1   4     1512.10     1603.49     22.15 o
   6  -1   4      272.12      269.73     11.40 o
   7  -1   4      454.33      411.40     13.46 o
   8  -1   4      950.22      934.96     33.68 o
   9  -1   4      131.77      170.25     24.22 o
  10  -1   4     1155.58     1050.91     56.75 o
  11  -1   4      484.13      481.33     44.98 o
  12  -1   4      475.43      489.29     48.10 o
 -11   0   4       55.97       35.99     20.42 o
 -10   0   4        2.97       12.04      7.71 o
  -9   0   4      306.27      314.60     18.63 o
  -8   0   4     1290.16     1379.87     36.71 o
  -7   0   4     4728.91     4730.69     80.51 o
  -6   0   4     2931.07     2848.16     47.16 o
  -5   0   4      524.24      521.68     16.42 o
  -4   0   4       22.80       26.28      4.15 o
  -3   0   4     2085.76     2077.22     30.99 o
  -2   0   4      345.21      346.12     10.19 o
  -1   0   4       12.37       25.70      3.98 o
   0   0   4      589.85      556.05     10.33 o
   1   0   4     4115.68     4184.91     48.89 o
   2   0   4        0.79       -1.02      2.21 o
   3   0   4     1657.98     1552.79     22.62 o
   4   0   4      761.41      674.69     11.51 o
   5   0   4     6647.53     6879.11     85.04 o
   6   0   4     2751.97     2794.25     36.26 o
   7   0   4      110.88      113.49      6.55 o
   8   0   4       44.35       38.04      5.86 o
   9   0   4       99.72       87.05      8.96 o
  10   0   4      958.41      983.94     25.35 o
  11   0   4      148.50      164.02     27.68 o
  12   0   4      838.37      837.75     56.40 o
 -10   1   4      199.99      162.98     30.11 o
  -9   1   4       90.05       80.80      8.40 o
  -8   1   4      317.48      377.99     18.78 o
  -7   1   4      379.15      773.35     63.38 o
  -6   1   4      794.49      863.75     19.92 o
  -5   1   4     1004.92     1023.28     19.32 o
  -4   1   4     4227.72     4267.63     56.43 o
  -3   1   4     3638.61     3714.29     49.18 o
  -2   1   4      654.09      596.88     11.93 o
  -1   1   4    15876.35    17679.14    249.54 o
   0   1   4      291.60      301.65     10.54 o
   1   1   4      635.07      713.87     10.96 o
   2   1   4     1530.29     1467.10     24.49 o
   3   1   4      551.59      541.03      9.30 o
   4   1   4     6114.65     6304.89     71.10 o
   5   1   4     5011.19     5066.60     64.83 o
   6   1   4     7342.71     7286.75     84.85 o
   7   1   4      392.93      441.80     22.69 o
   8   1   4     1449.44     1422.81     30.11 o
   9   1   4       32.29       24.90      7.34 o
  10   1   4      109.23       95.46     10.97 o
  11   1   4       86.63       64.36     12.28 o
  12   1   4      130.72       97.93     12.63 o
  -9   2   4       92.64      129.07     24.57 o
  -8   2   4     1671.38     1682.42     75.78 o
  -7   2   4       74.40       77.97      9.04 o
  -6   2   4      439.68      443.34     11.29 o
  -5   2   4       15.05       21.33      3.91 o
  -4   2   4      308.10      306.55      8.64 o
  -3   2   4     5326.92     5232.14     65.63 o
  -2   2   4     6633.81     6663.44     89.40 o
  -1   2   4    16203.47    16947.75    242.80 o
   0   2   4      303.07      323.76      8.41 o
   1   2   4     4859.11     4985.40     60.83 o
   2   2   4      451.53      512.81      8.86 o
   3   2   4       80.82       73.72      3.58 o
   4   2   4      204.08      234.49      7.09 o
   5   2   4     1742.87     1901.99     28.90 o
   6   2   4       46.85       42.32      4.67 o
   7   2   4     2168.78     2159.55     31.51 o
   8   2   4      426.61      410.32     15.10 o
   9   2   4      848.37      863.28     23.53 o
  10   2   4      331.74      338.50     25.01 o
  11   2   4      619.82      640.18     31.92 o
  12   2   4      131.20      128.15     17.18 o
  -8   3   4     1627.30     1782.43     77.86 o
  -7   3   4     1039.37     1125.14     32.74 o
  -6   3   4       45.02       57.39      8.70 o
  -5   3   4      179.98      170.70     11.71 o
  -4   3   4      329.71      372.01     18.17 o
  -3   3   4     1277.74     1252.87     34.26 o
  -2   3   4     3343.92     3482.54     73.38 o
  -1   3   4      267.46      264.52      6.40 o
   0   3   4     5995.74     6015.76     72.01 o
   1   3   4       15.18        4.15      2.28 o
   2   3   4     2869.16     3022.82     33.75 o
   3   3   4    19645.88    20751.93    196.12 o
   4   3   4     5813.53     5901.38     60.17 o
   5   3   4      386.73      362.03     10.61 o
   6   3   4      130.77      141.48      7.87 o
   7   3   4       10.86       18.14      4.79 o
   8   3   4       16.80       17.22      5.98 o
   9   3   4     1301.85     1247.19     34.83 o
  10   3   4     1216.25     1280.57     46.80 o
  11   3   4      407.89      408.52     29.46 o
  12   3   4      838.25      833.58     39.11 o
 -10   4   4        9.07        0.69     15.92 o
  -8   4   4       59.47       71.62     10.90 o
  -7   4   4      414.39      432.51     28.54 o
  -6   4   4     2172.37     2160.37     47.82 o
  -5   4   4      918.51      905.62     20.95 o
  -4   4   4     4341.87     4289.72     66.94 o
  -3   4   4      427.89      434.70     11.79 o
  -2   4   4     5187.23     5369.54     90.88 o
  -1   4   4     1439.59     1534.91     30.16 o
   0   4   4      335.49      417.05     13.52 o
   1   4   4      633.11      595.91      9.53 o
   2   4   4      346.01      318.76      7.51 o
   3   4   4     9109.84     9308.91    102.65 o
   4   4   4     6317.54     6274.05    109.01 o
   5   4   4     7778.34     7515.99     82.01 o
   6   4   4      666.95      693.72     17.90 o
   7   4   4      236.42      244.34     13.23 o
   8   4   4      560.92      525.38     18.36 o
   9   4   4       28.85       28.85      8.23 o
  10   4   4        0.28       -1.19      7.54 o
  11   4   4      596.53      564.40     38.76 o
  12   4   4       64.40       44.20     16.78 o
  -8   5   4        1.40        1.41      7.01 o
  -7   5   4      104.62      108.36     10.82 o
  -6   5   4        3.46        0.14      6.89 o
  -5   5   4      679.73      659.87     16.82 o
  -4   5   4     5199.57     5282.52     79.91 o
  -3   5   4     6855.95     6974.20    107.09 o
  -2   5   4     1652.72     1489.92     29.47 o
  -1   5   4      101.90       92.06      4.91 o
   0   5   4      993.68     1024.90     16.26 o
   1   5   4     1381.79     1323.17     18.36 o
   2   5   4      604.74      579.38     10.73 o
   3   5   4       34.09       42.33      3.97 o
   4   5   4     4545.33     4544.02     59.66 o
   5   5   4        2.34       -2.99      2.99 o
   6   5   4     1821.36     1879.12     37.79 o
   7   5   4      713.64      693.67     20.62 o
   8   5   4      724.86      787.11     26.81 o
   9   5   4     1136.31     1152.45     35.12 o
  10   5   4      354.05      359.08     27.33 o
  11   5   4       83.58       85.88     15.90 o
  12   5   4       26.18       67.13     21.80 o
  -9   6   4      446.25      468.19     43.95 o
  -8   6   4      488.43      518.39     21.10 o
  -7   6   4      293.27      315.13     15.84 o
  -6   6   4      162.64      156.69     10.97 o
  -5   6   4       17.52        8.74      7.16 o
  -4   6   4      837.56      826.84     17.47 o
  -3   6   4      833.49      790.87     15.70 o
  -2   6   4       50.94       39.09      3.23 o
  -1   6   4      510.47      493.97      9.78 o
   0   6   4      696.44      621.84     10.78 o
   1   6   4        6.08       16.38      3.08 o
   2   6   4    12877.60    13141.95    142.25 o
   3   6   4     1847.56     1715.78     24.20 o
   4   6   4       19.51       44.63      4.91 o
   5   6   4      366.08      363.52     13.98 o
   6   6   4       43.60       61.57      7.79 o
   7   6   4      730.70      787.91     26.03 o
   8   6   4      541.97      549.33     22.72 o
   9   6   4     4554.04     4552.02     92.95 o
  10   6   4      564.62      578.79     26.86 o
  11   6   4     1236.01     1233.75    168.52 o
  12   6   4       42.96       18.34     20.42 o
  -8   7   4       76.21       57.04     12.23 o
  -7   7   4     1090.14     1114.32     57.44 o
  -6   7   4      229.32      226.08     14.38 o
  -5   7   4     1084.42     1091.11     24.35 o
  -4   7   4       72.48       64.02     10.04 o
  -3   7   4     1631.76     1695.77     34.13 o
  -2   7   4      941.71      933.54     18.61 o
  -1   7   4        0.15        2.11      1.97 o
   0   7   4     2324.50     2310.33     29.46 o
   1   7   4     3268.39     3153.31     42.58 o
   2   7   4     8289.25     8115.54     97.62 o
   3   7   4     4312.52     4353.45     62.72 o
   4   7   4     4796.54     4832.92     64.09 o
   5   7   4      249.38      230.68     10.44 o
   6   7   4       37.48       43.03      7.18 o
   7   7   4       17.58       17.33      5.96 o
   8   7   4      414.34      418.98     28.15 o
   9   7   4        7.63       -0.28      8.14 o
  10   7   4      493.34      491.36     27.75 o
  11   7   4      158.75      191.04     29.59 o
  12   7   4      290.30      288.70     28.84 o
  -8   8   4       50.51       62.29     17.30 o
  -7   8   4       33.82       31.49     12.80 o
  -6   8   4      109.45      133.22     16.96 o
  -5   8   4     1413.31     1340.89     50.52 o
  -4   8   4     1920.16     1360.96     48.79 o
  -2   8   4       49.89       55.44      7.77 o
  -1   8   4        5.28        3.37      2.43 o
   0   8   4     1624.04     1550.81     23.87 o
   1   8   4      228.82      206.60      8.26 o
   2   8   4     1773.01     1821.21     34.41 o
   3   8   4     3935.92     3926.67     69.27 o
   4   8   4      626.00      595.80     16.17 o
   5   8   4        5.54       11.28      4.87 o
   6   8   4     2064.81     2063.82     42.58 o
   7   8   4     1339.59     1304.73     32.61 o
   8   8   4     1036.94     1017.13     33.49 o
   9   8   4       66.23       81.08     25.15 o
  10   8   4       94.31       93.93     14.08 o
  11   8   4        1.38        7.79     11.47 o
  12   8   4       14.29       11.40     13.29 o
  -7   9   4       25.71       33.57     12.46 o
  -6   9   4       98.62      106.23     14.53 o
  -5   9   4       32.90       30.11      8.30 o
  -2   9   4       60.84       85.47     24.91 o
  -1   9   4     1162.43     1126.64     21.10 o
   0   9   4      275.04      247.63     11.99 o
   1   9   4     3429.19     3368.94     51.62 o
   2   9   4     1949.76     1886.05     33.60 o
   3   9   4      431.64      368.80     17.40 o
   4   9   4      318.89      308.56     15.24 o
   5   9   4      287.14      295.51     22.51 o
   6   9   4     2919.75     2779.32     75.73 o
   7   9   4      849.24      854.74     36.82 o
   8   9   4     1687.20     1806.85     59.82 o
   9   9   4     1067.52     1011.45     83.20 o
  10   9   4      294.92      316.16     23.86 o
  11   9   4       86.74       98.23     15.41 o
  12   9   4        0.12        7.45     14.58 o
  -6  10   4      331.41      326.31     20.42 o
  -3  10   4        1.48      -11.77     17.65 o
  -2  10   4       30.65       16.85      4.62 o
  -1  10   4     2000.20     1930.52     42.58 o
   0  10   4     3316.60     3260.28     49.96 o
   1  10   4     3543.55     3353.28     52.59 o
   2  10   4     1630.90     1580.78     30.49 o
   3  10   4       26.56       30.30      6.48 o
   4  10   4      984.10     1030.27     40.49 o
   5  10   4      145.45      154.54     42.22 o
   6  10   4        3.04       -7.15      7.15 o
   7  10   4      154.98      180.45     36.51 o
   8  10   4      232.06      222.44     23.24 o
   9  10   4      409.91      436.72     33.21 o
  10  10   4      305.96      382.19     32.78 o
  11  10   4      457.12      484.41     38.16 o
  -3  11   4       92.45      128.03     32.53 o
  -2  11   4       50.03       34.35      6.00 o
  -1  11   4      249.88      249.04     13.33 o
   0  11   4       22.40        9.25      4.82 o
   1  11   4     1249.12     1220.77     25.37 o
   2  11   4      162.78      174.52     10.87 o
   3  11   4      383.37      390.25     18.43 o
   4  11   4        1.16       -2.05      6.15 o
   5  11   4      963.96      888.48     36.93 o
   6  11   4      408.43      416.12     58.83 o
   7  11   4      258.30      267.88     33.39 o
   8  11   4        7.62       14.33     11.25 o
   9  11   4      184.91      193.71     27.34 o
  10  11   4      152.82      188.45     24.58 o
  -3  12   4      179.02      235.30     43.25 o
  -2  12   4      293.82      294.79     18.17 o
  -1  12   4      178.66      163.60     12.24 o
   0  12   4     1003.27      952.24     23.10 o
   1  12   4      463.22      477.44     19.11 o
   2  12   4       93.00       99.95      9.02 o
   3  12   4      202.12      228.99     13.40 o
   4  12   4      418.02      384.01     26.67 o
   5  12   4      914.56      990.34     40.12 o
   6  12   4     1483.37     1522.46     54.31 o
   7  12   4     1202.16     1274.39     56.06 o
   8  12   4     1029.37     1035.68     47.23 o
   9  12   4       31.01       31.88     14.48 o
  10  12   4       52.99       55.92     16.80 o
  -3  13   4       32.55       28.03     27.34 o
  -2  13   4      262.45      251.91     13.43 o
  -1  13   4     1296.04     1288.81     79.59 o
   0  13   4      403.88      454.17     20.92 o
   1  13   4      330.40      340.93     15.18 o
   2  13   4        1.76       -2.36      5.92 o
   3  13   4      360.92      409.23     19.77 o
   4  13   4       51.15       50.01     11.44 o
   5  13   4       73.61       74.89     15.12 o
   6  13   4      238.81      247.08     33.57 o
   7  13   4      457.03      389.97     31.69 o
   8  13   4      160.03      204.67     45.33 o
   9  13   4      296.86      262.12     28.69 o
  -1  14   4        8.53        5.52      8.08 o
   0  14   4      749.02      787.11     28.80 o
   1  14   4      119.54      114.07     14.41 o
   2  14   4      154.84      173.81     24.17 o
   3  14   4        6.45       -1.99      8.58 o
   4  14   4      664.00      673.68     29.56 o
   5  14   4      573.61      532.75     32.86 o
   6  14   4      315.76      251.11     25.60 o
   7  14   4        7.85       -0.80     12.98 o
   2  15   4       33.99       58.83     13.90 o
   3  15   4      394.98      411.32     42.91 o
   4  15   4      381.26      420.88     43.25 o
  -4 -11   5      698.90      750.54     40.11 o
  -3 -11   5      184.27      186.17     31.14 o
  -2 -11   5     1193.41     1230.23     54.29 o
  -1 -11   5      127.52      140.26     22.34 o
   0 -11   5        2.98       -6.17     10.94 o
   1 -11   5        5.36       10.61     13.84 o
   2 -11   5      192.80      230.16     24.71 o
  -6 -10   5       78.37       69.91     17.86 o
  -5 -10   5      892.28      889.12     44.29 o
  -4 -10   5      283.13      293.48     28.25 o
  -3 -10   5     1336.90     1474.18     54.69 o
  -2 -10   5      237.25      250.89     23.72 o
  -1 -10   5      100.53      103.27     18.54 o
   0 -10   5      323.38      354.32     29.92 o
   1 -10   5      205.05      217.82     39.97 o
   2 -10   5        4.42        7.53     10.86 o
   3 -10   5      144.72      146.42     19.19 o
   4 -10   5        0.84       -3.87      7.94 o
  -7  -9   5      583.58      569.43     41.19 o
  -6  -9   5       38.09       49.28     15.92 o
  -5  -9   5      118.64       82.59     20.24 o
  -4  -9   5        0.73       -2.98     10.49 o
  -3  -9   5       12.94       24.83     11.61 o
  -2  -9   5      360.00      362.04     47.58 o
  -1  -9   5       35.88       42.10     10.53 o
   0  -9   5      211.15      188.94     21.81 o
   1  -9   5      241.00      242.45     23.98 o
   2  -9   5     1605.54     1612.97     57.05 o
   3  -9   5      271.56      304.35     20.35 o
   4  -9   5      424.01      416.49     22.38 o
   5  -9   5       17.58       11.35      8.75 o
  -8  -8   5       12.01        2.87     13.15 o
  -7  -8   5      713.77      737.91     44.47 o
  -6  -8   5      872.64      888.77     43.06 o
  -5  -8   5      788.11      842.20     40.24 o
  -4  -8   5     1248.88     1228.92     47.82 o
  -3  -8   5      836.05      779.58     37.20 o
  -2  -8   5     1167.58     1135.75     42.57 o
  -1  -8   5      402.23      392.82     26.45 o
   0  -8   5       70.76       71.16     11.22 o
   1  -8   5      192.63      191.49     16.74 o
   2  -8   5      294.14      270.78     24.08 o
   3  -8   5     1297.39     1372.24     47.76 o
   4  -8   5      923.38      999.78     32.52 o
   5  -8   5       69.91       66.99     10.97 o
   6  -8   5       41.66       67.29     10.12 o
   7  -8   5      210.79      240.67     21.65 o
  -9  -7   5      701.00      701.07     65.75 o
  -8  -7   5       38.32       50.65     15.71 o
  -7  -7   5        3.88       14.52     12.34 o
  -6  -7   5      482.84      521.16     36.26 o
  -5  -7   5     1269.06     1221.49     74.05 o
  -4  -7   5      638.31      577.64     30.20 o
  -3  -7   5      912.30      844.27     44.64 o
  -2  -7   5       38.83       54.65     11.57 o
  -1  -7   5      811.30      790.21     32.39 o
   0  -7   5      725.31      748.30     26.49 o
   1  -7   5       14.70        6.21      7.72 o
   2  -7   5      754.30      769.55     33.91 o
   3  -7   5       22.90       19.36      7.67 o
   4  -7   5      325.64      343.46     23.70 o
   5  -7   5        0.82        1.14      5.82 o
   6  -7   5     1532.89     1633.54     42.52 o
   7  -7   5      207.54      215.42     15.32 o
   8  -7   5      664.39      719.19     25.67 o
  -9  -6   5      517.61      537.57     48.10 o
  -8  -6   5      625.40      638.89     34.63 o
  -7  -6   5      178.17      128.69     16.39 o
  -6  -6   5      122.99       89.27     15.90 o
  -5  -6   5       99.91       87.84     12.38 o
  -4  -6   5       18.59       20.57      7.84 o
  -3  -6   5     1067.82      962.41     48.96 o
  -2  -6   5       10.62       13.03      6.59 o
  -1  -6   5      741.90      722.83     23.82 o
   0  -6   5      132.30      123.40      8.69 o
   1  -6   5     4336.33     4311.36     74.28 o
   2  -6   5     2459.15     2380.56     73.01 o
   3  -6   5        6.49        5.21      7.17 o
   4  -6   5      272.88      271.17     14.59 o
   5  -6   5       97.50       98.34      9.52 o
   6  -6   5       76.79       90.89     12.36 o
   7  -6   5      324.98      358.65     18.28 o
   8  -6   5      741.06      767.91     26.48 o
   9  -6   5       57.91       51.91     15.92 o
 -10  -5   5       12.38      -10.38     14.19 o
  -9  -5   5      115.34      105.48     19.85 o
  -8  -5   5      431.50      434.55     34.01 o
  -7  -5   5     1365.22     1415.02     43.89 o
  -6  -5   5     1002.77      917.17     48.32 o
  -5  -5   5     1291.26     1333.38     39.27 o
  -4  -5   5       66.57       48.50     12.80 o
  -3  -5   5     2146.72     1962.19     47.28 o
  -2  -5   5      273.95      300.12     15.22 o
  -1  -5   5     1359.97     1373.57     27.24 o
   0  -5   5     2123.37     2128.87     40.42 o
   1  -5   5     3140.03     3099.92     54.56 o
   2  -5   5      597.31      540.14     19.01 o
   3  -5   5     2423.47     2537.52     48.29 o
   4  -5   5     1021.15     1001.41     25.34 o
   5  -5   5      117.21      112.86     10.45 o
   6  -5   5      234.27      232.91     14.82 o
   7  -5   5        4.96       -0.83      6.51 o
   8  -5   5       30.86       21.60      7.91 o
   9  -5   5        8.39       18.69     13.50 o
 -10  -4   5      150.42      161.83     25.95 o
  -9  -4   5       10.93      -10.28     10.89 o
  -8  -4   5      388.50      417.19     32.72 o
  -7  -4   5       18.26        9.41      8.33 o
  -6  -4   5     3561.49     3636.82     78.97 o
  -5  -4   5     1597.12     1484.29     41.01 o
  -4  -4   5     2892.83     2808.70     69.72 o
  -3  -4   5       19.89       22.33      6.59 o
  -2  -4   5     1234.98     1271.77     29.13 o
  -1  -4   5      285.35      263.49     11.78 o
   0  -4   5      113.58      119.68      7.77 o
   1  -4   5     2926.94     2904.14     45.50 o
   2  -4   5      261.95      254.53     11.71 o
   3  -4   5      477.38      473.70     12.57 o
   4  -4   5        0.89        7.53      4.65 o
   5  -4   5     1910.94     1787.23     41.05 o
   6  -4   5      521.38      520.99     23.34 o
   7  -4   5      254.71      267.14     16.14 o
   8  -4   5     1216.98     1182.25     38.46 o
   9  -4   5        4.71       -1.73     11.07 o
  10  -4   5        8.66       -7.96     12.80 o
 -10  -3   5       90.52      103.42     20.06 o
  -9  -3   5       35.72       38.26     21.11 o
  -8  -3   5       10.29       21.39     11.61 o
  -7  -3   5        2.14       -6.83      6.83 o
  -6  -3   5      106.51      123.30     13.44 o
  -5  -3   5      261.26      237.79     17.06 o
  -4  -3   5      909.01      875.18     27.89 o
  -3  -3   5     1009.79      998.91     28.86 o
  -2  -3   5     2074.97     2237.43     45.14 o
  -1  -3   5     3103.02     2988.77     46.75 o
   0  -3   5     1026.74      958.05     19.84 o
   1  -3   5    12656.94    12710.13    168.88 o
   2  -3   5       27.42       37.93      3.90 o
   3  -3   5        8.07       10.61      2.77 o
   4  -3   5       17.29       11.57      4.35 o
   5  -3   5      488.42      445.01     16.90 o
   6  -3   5     1015.32     1092.79     38.01 o
   7  -3   5     1372.53     1466.61     37.46 o
   8  -3   5     1445.82     1461.07     38.83 o
   9  -3   5       94.70       88.93     19.03 o
  10  -3   5      577.67      614.56     42.22 o
  11  -3   5       37.85       46.37     17.99 o
 -10  -2   5      260.33      258.27     39.45 o
  -9  -2   5      467.76      457.00     34.27 o
  -8  -2   5     2925.24     2873.70     74.98 o
  -7  -2   5      666.09      666.65     26.80 o
  -6  -2   5     2002.33     1940.65     52.37 o
  -5  -2   5      346.52      324.39     16.72 o
  -4  -2   5     1215.30     1113.19     27.45 o
  -3  -2   5      202.12      179.59     10.11 o
  -2  -2   5     5865.82     5864.47    133.24 o
  -1  -2   5     4510.70     4473.19     59.54 o
   0  -2   5     4692.32     4681.94     73.95 o
   1  -2   5     2160.88     2129.22     34.25 o
   2  -2   5     1953.23     1873.25     35.64 o
   3  -2   5     1455.46     1445.25     22.26 o
   4  -2   5        1.47        0.75      2.45 o
   5  -2   5     1239.73     1257.17     22.53 o
   6  -2   5       44.03       44.12      7.32 o
   7  -2   5      693.66      708.12     31.61 o
   8  -2   5       31.05       24.32      7.89 o
   9  -2   5     1220.27     1239.84     60.56 o
  10  -2   5      417.37      422.85     40.14 o
  11  -2   5      659.52      578.92     43.25 o
 -10  -1   5       14.78        7.83      9.91 o
  -9  -1   5     1088.13     1089.71     36.95 o
  -8  -1   5      154.52      150.62     15.41 o
  -7  -1   5      969.03      983.04     32.09 o
  -6  -1   5     3686.26     3870.62     80.24 o
  -5  -1   5     2291.35     2274.00     44.97 o
  -4  -1   5      163.54      181.43      9.59 o
  -3  -1   5        0.89        7.95      3.82 o
  -2  -1   5      146.60      175.34      9.15 o
  -1  -1   5       11.93        1.43      2.97 o
   0  -1   5     1764.97     1719.54     60.74 o
   1  -1   5      566.23      521.08     12.77 o
   2  -1   5        5.12        8.31      2.68 o
   3  -1   5     1009.87      892.57     15.96 o
   4  -1   5     1865.87     1812.57     26.16 o
   5  -1   5     5028.17     4897.59     62.80 o
   6  -1   5      284.34      297.62     10.09 o
   7  -1   5     1403.91     1419.47     26.27 o
   8  -1   5      372.16      377.86     16.93 o
   9  -1   5       41.97       36.68     13.84 o
  10  -1   5      468.01      416.97     40.49 o
  11  -1   5      830.29      789.65     51.56 o
  12  -1   5      441.64      514.55     49.14 o
 -10   0   5       63.23       78.50     11.63 o
  -9   0   5      116.40      123.38     11.73 o
  -8   0   5      166.76      170.71     15.35 o
  -7   0   5      116.73      140.68     11.35 o
  -6   0   5        4.13        6.77      5.48 o
  -5   0   5       45.94       56.73      9.67 o
  -4   0   5     5562.38     5611.54     91.92 o
  -3   0   5      436.34      406.24     11.48 o
  -2   0   5     7146.54     6845.21    160.84 o
  -1   0   5      728.53      703.99     16.59 o
   0   0   5     4496.23     4478.85     53.38 o
   1   0   5      286.11      237.29     11.19 o
   2   0   5     3453.18     3558.13     46.45 o
   3   0   5      446.04      422.62     14.81 o
   4   0   5      966.25      953.62     15.14 o
   5   0   5     6206.62     6260.48     71.52 o
   6   0   5     3454.85     3544.88     44.93 o
   7   0   5     2724.88     2708.44     44.34 o
   8   0   5     1783.98     1815.78     36.67 o
   9   0   5       21.36       15.94      5.93 o
  10   0   5      417.92      374.16     15.00 o
  11   0   5       77.61       76.13     20.76 o
  12   0   5        5.06       -2.08     16.61 o
 -10   1   5        6.64      -12.80     12.80 o
  -9   1   5     1088.61     1129.60     30.63 o
  -8   1   5      636.93      671.50     20.45 o
  -7   1   5      659.62      690.55     20.64 o
  -6   1   5      617.51      624.75     18.98 o
  -5   1   5      759.38      762.75     18.61 o
  -4   1   5        3.21       -0.61      3.04 o
  -3   1   5     8407.36     8682.43    107.25 o
  -2   1   5    16617.28    17057.98    219.49 o
  -1   1   5     8156.77     8649.77    129.47 o
   0   1   5     2090.29     2085.14     45.25 o
   1   1   5     5542.68     5547.98     63.17 o
   2   1   5      239.34      229.38      6.83 o
   3   1   5      204.68      172.91      7.58 o
   4   1   5     8729.45     9165.30     94.98 o
   5   1   5      566.81      593.72     11.81 o
   6   1   5      372.64      366.51     10.67 o
   7   1   5       83.06       89.94      6.55 o
   8   1   5     1923.02     1813.59     42.98 o
   9   1   5     1440.28     1485.87     38.11 o
  10   1   5      469.76      455.64     31.50 o
  11   1   5      849.58      829.09     26.59 o
  12   1   5      500.67      408.32     44.64 o
 -10   2   5      231.36      268.52     37.72 o
  -9   2   5      467.47      448.12     44.29 o
  -8   2   5      525.12      540.92     28.62 o
  -7   2   5     1072.36     1076.16     24.03 o
  -6   2   5       50.52       59.61     10.41 o
  -5   2   5       60.38       58.80      5.84 o
  -4   2   5        0.75       -2.73      2.73 o
  -3   2   5      256.37      256.18      9.46 o
  -2   2   5        3.45        3.56      3.18 o
  -1   2   5     1764.80     1808.47     94.52 o
   0   2   5     2288.87     2331.64     31.99 o
   1   2   5      135.93      144.16      7.43 o
   2   2   5     4297.84     4090.42     45.44 o
   3   2   5     1167.06     1240.20     16.31 o
   4   2   5    14814.35    15340.30    166.02 o
   5   2   5     1756.11     1863.67     26.19 o
   6   2   5      135.55      156.28     14.22 o
   7   2   5      529.35      560.30     13.33 o
   8   2   5      598.20      524.40     18.68 o
   9   2   5      451.10      439.05     24.08 o
  10   2   5      935.64      958.26     37.98 o
  11   2   5     1928.45     1870.36     59.69 o
  12   2   5      494.30      502.64     33.31 o
 -10   3   5      108.64      110.39     25.95 o
  -9   3   5       34.43       25.26     16.26 o
  -8   3   5       85.90       71.98     19.72 o
  -7   3   5      632.98      654.89     30.76 o
  -6   3   5       97.40      124.46     39.62 o
  -5   3   5     5365.86     5260.70    217.14 o
  -4   3   5     3954.38     3925.22     62.57 o
  -3   3   5     2832.56     2630.85     43.71 o
  -2   3   5     2366.19     2132.04     32.15 o
  -1   3   5     4371.14     4884.22     66.22 o
   0   3   5     6832.76     7507.18     98.30 o
   1   3   5     7680.30     7823.20     93.78 o
   2   3   5     2277.90     2246.73     31.19 o
   3   3   5     2683.27     2795.33     29.44 o
   4   3   5     1365.40     1276.07     18.10 o
   5   3   5     5353.77     5369.34     62.22 o
   6   3   5     3477.93     3582.34     50.20 o
   7   3   5     1537.77     1634.73     34.23 o
   8   3   5      936.63      954.38     25.02 o
   9   3   5      134.25      119.91     12.14 o
  10   3   5      373.53      388.16     49.83 o
  11   3   5        0.35       -3.76      9.53 o
  12   3   5      211.15      229.07     23.99 o
  -9   4   5      613.90      706.95     47.41 o
  -8   4   5        0.26        2.77     11.42 o
  -7   4   5      286.14      276.44     46.37 o
  -6   4   5      778.81      834.41     31.78 o
  -5   4   5      385.49      360.88     15.78 o
  -4   4   5     4193.82     4123.11     75.76 o
  -3   4   5     7672.65     7478.25    127.04 o
  -2   4   5     5374.17     5422.78     93.72 o
  -1   4   5       32.41       14.39      2.26 o
   0   4   5      155.10      138.05      5.65 o
   1   4   5       47.59       76.13      4.19 o
   2   4   5      517.38      503.09     10.11 o
   3   4   5     1493.86     1513.23     21.83 o
   4   4   5       65.35       38.06      3.93 o
   5   4   5      191.31      191.94      7.61 o
   6   4   5     2241.70     2351.41     36.36 o
   7   4   5     1228.13     1258.72     33.34 o
   8   4   5     3342.19     3328.04     82.81 o
   9   4   5      992.84      942.11     30.29 o
  10   4   5     1560.08     1407.48     43.75 o
  11   4   5      468.48      516.13     36.33 o
  12   4   5       23.75       16.42     31.32 o
  13   4   5       47.69        5.54     17.30 o
  -9   5   5      223.04      249.84     29.76 o
  -8   5   5      612.04      693.12     44.47 o
  -7   5   5      233.05      240.45     19.50 o
  -6   5   5      228.28      234.72     37.03 o
  -5   5   5      240.78      234.78     13.52 o
  -4   5   5      162.71      139.92     14.79 o
  -3   5   5        2.02        4.43      4.21 o
  -2   5   5        8.87        8.74      3.67 o
  -1   5   5     7260.54     7052.21    118.33 o
   0   5   5       52.36       52.98      4.54 o
   1   5   5     1174.90     1012.65     14.47 o
   2   5   5     1324.20     1300.19     19.26 o
   3   5   5     5421.07     5443.40     63.38 o
   4   5   5     3861.63     3812.47     47.18 o
   5   5   5      351.21      444.73     12.90 o
   6   5   5      180.50      235.22     12.83 o
   7   5   5      194.54      213.54     14.93 o
   8   5   5     2237.48     2065.26     58.43 o
   9   5   5     2239.27     2336.04     55.43 o
  10   5   5     1322.17     1336.34     48.16 o
  11   5   5     1007.23     1023.11     42.76 o
  12   5   5       10.24       -8.30     14.53 o
  13   5   5      179.30      180.28     35.64 o
  -9   6   5       66.72       60.56     17.30 o
  -8   6   5      401.14      455.95     24.85 o
  -7   6   5      183.60      166.98     42.04 o
  -6   6   5      713.53      789.33     84.95 o
  -5   6   5     3218.44     3119.02     59.92 o
  -4   6   5      192.92      197.63     11.22 o
  -3   6   5     1541.95     1472.69     31.32 o
  -2   6   5      182.11      184.56      8.92 o
  -1   6   5      300.61      328.28      9.37 o
   0   6   5     2045.53     1992.77     28.94 o
   1   6   5     7032.49     7272.86     82.36 o
   2   6   5     7414.60     7703.40     86.31 o
   3   6   5     2036.49     2027.02     30.09 o
   4   6   5     4395.84     4303.21     52.86 o
   5   6   5     1738.04     1714.86     28.67 o
   6   6   5     1130.17     1082.22     26.69 o
   7   6   5      531.83      538.10     24.30 o
   8   6   5        3.90        7.46      6.45 o
   9   6   5      368.48      346.98     39.29 o
  10   6   5       35.62       29.04      9.83 o
  11   6   5       10.81        4.09      9.53 o
  12   6   5      390.37      425.62     49.83 o
  -8   7   5       72.04       64.36     19.03 o
  -7   7   5       44.79       34.96      9.36 o
  -6   7   5      497.98      518.81     26.99 o
  -5   7   5      643.92      643.81     22.71 o
  -4   7   5     2273.31     2196.42     43.07 o
  -3   7   5     2428.43     2330.58     39.92 o
  -2   7   5        3.01        4.85      3.29 o
  -1   7   5      120.35      107.71      4.62 o
   0   7   5     1417.66     1387.37     22.14 o
   1   7   5       18.36       15.30      4.00 o
   2   7   5      179.66      187.23      8.03 o
   3   7   5     4401.00     4323.24     52.50 o
   4   7   5       42.41       59.02      5.61 o
   5   7   5     2547.84     2570.23     39.23 o
   6   7   5     1395.50     1405.28     32.12 o
   7   7   5     1960.33     1959.03     41.73 o
   8   7   5      813.20      787.60     27.87 o
   9   7   5      884.20      862.76     32.65 o
  10   7   5      120.36       95.06     13.28 o
  11   7   5       21.33       36.88     14.71 o
  12   7   5      361.86      516.27     37.54 o
  -7   8   5      210.95      206.93     24.57 o
  -6   8   5       46.42       46.02     13.50 o
  -5   8   5        8.25        1.04      9.34 o
  -4   8   5     1515.61     1464.07     55.37 o
  -3   8   5      125.40      118.10     10.50 o
  -2   8   5     1337.91     1316.13     23.17 o
  -1   8   5     2999.63     3033.61     41.12 o
   0   8   5      466.82      480.26     11.21 o
   1   8   5     2591.24     2558.48     36.71 o
   2   8   5     2083.47     2062.42     31.71 o
   3   8   5     1656.05     1599.06     32.60 o
   4   8   5      138.51      135.59      9.08 o
   5   8   5      791.66      759.51     17.70 o
   6   8   5      739.06      699.13     23.24 o
   7   8   5      209.14      252.61     15.50 o
   8   8   5     3079.05     3169.74     70.62 o
   9   8   5      341.52      336.85     22.47 o
  10   8   5      503.80      491.55     28.34 o
  11   8   5       19.39        8.65      9.81 o
  12   8   5        0.91       -9.94     11.63 o
  -7   9   5       50.37       48.79     14.88 o
  -6   9   5     1618.67     1671.70     65.75 o
  -5   9   5      357.74      327.35     22.49 o
  -4   9   5      200.02      157.79     15.57 o
  -3   9   5      133.02      130.46     12.46 o
  -2   9   5       51.77       56.40      5.64 o
  -1   9   5      265.03      267.54      9.34 o
   0   9   5     2526.94     2479.40     35.76 o
   1   9   5     3609.18     3387.88     47.12 o
   2   9   5      863.62      867.56     19.92 o
   3   9   5     1036.63     1002.08     24.66 o
   4   9   5      888.97      843.64     22.98 o
   5   9   5        9.82       14.43      8.19 o
   6   9   5      101.62       90.97     11.76 o
   7   9   5      118.34      132.24     14.06 o
   8   9   5      593.89      523.27     25.23 o
   9   9   5      631.46      626.55     36.27 o
  10   9   5      524.54      537.93     30.77 o
  11   9   5      755.87      738.59     53.47 o
  12   9   5      446.81      445.41     37.72 o
  -6  10   5      367.84      372.68     24.91 o
  -5  10   5      761.53      750.20     33.57 o
  -4  10   5      228.39      241.88     16.96 o
  -3  10   5      917.74      805.42     29.24 o
  -2  10   5       50.66       49.39      8.54 o
  -1  10   5      413.13      396.16     12.66 o
   0  10   5       22.01       10.55      4.07 o
   1  10   5        3.96       -3.28      4.57 o
   2  10   5     2707.36     2691.45     45.13 o
   3  10   5      269.14      262.46     17.93 o
   4  10   5      333.78      332.85     16.50 o
   5  10   5      291.97      311.63     23.78 o
   6  10   5      547.09      604.09     56.40 o
   7  10   5     1567.92     1523.20     76.47 o
   8  10   5        2.57       -5.24     11.25 o
   9  10   5        6.11       -8.52      8.52 o
  10  10   5        1.02       14.61     11.25 o
  11  10   5      126.09      109.77     20.67 o
  -2  11   5     1065.00     1050.10     27.12 o
  -1  11   5       71.47       52.37     10.14 o
   0  11   5      782.21      778.13     18.11 o
   1  11   5      646.59      613.66     16.76 o
   2  11   5      516.16      479.19     15.44 o
   3  11   5      486.30      476.40     16.73 o
   4  11   5      809.11      787.12     27.97 o
   5  11   5     1235.15     1163.58     43.43 o
   6  11   5      275.82      286.67     23.98 o
   7  11   5     1432.87     1504.09     54.07 o
   8  11   5      963.33      984.19     43.43 o
   9  11   5      370.09      352.96     30.86 o
  10  11   5        1.54       -9.33     10.20 o
  11  11   5       23.22       23.09     15.05 o
  -2  12   5       73.80       66.91      8.01 o
  -1  12   5      798.70      734.89     23.58 o
   0  12   5     1798.57     1701.82     54.85 o
   1  12   5      934.64      915.71     27.36 o
   2  12   5        0.46        5.34      5.40 o
   3  12   5      418.34      452.27     16.93 o
   4  12   5       18.17       13.36      9.64 o
   5  12   5        3.28        4.56      8.80 o
   6  12   5      651.36      708.73     34.99 o
   7  12   5       21.86       11.75     10.87 o
   8  12   5      502.36      493.34     35.33 o
   9  12   5      248.17      227.56     25.81 o
  10  12   5      501.21      543.30     40.26 o
  -2  13   5        1.02       -5.45      5.45 o
  -1  13   5      208.94      202.81     14.39 o
   0  13   5      239.46      219.81     15.85 o
   1  13   5      561.07      581.49     19.51 o
   2  13   5      832.55      835.69     22.42 o
   3  13   5        0.81       -5.44      5.84 o
   4  13   5      402.94      438.45     24.57 o
   5  13   5      377.29      354.69     27.59 o
   6  13   5      885.20      916.60     41.45 o
   7  13   5       62.21       58.19     15.47 o
   8  13   5        0.49       -9.24     10.89 o
   9  13   5       35.23       48.52     16.70 o
  -1  14   5      166.84      165.80     13.83 o
   0  14   5      117.41      112.81     13.24 o
   1  14   5       54.13       70.00     11.95 o
   2  14   5       68.77       61.62     11.69 o
   3  14   5      364.47      445.94     24.46 o
   4  14   5      747.98      816.31     32.41 o
   5  14   5      350.30      353.21     28.33 o
   6  14   5      178.68      177.70     23.70 o
   7  14   5      877.00      909.29     91.70 o
   8  14   5       49.96       47.76     16.11 o
   2  15   5      189.96      207.75     15.17 o
   3  15   5        0.90        5.37     11.42 o
   4  15   5        6.53        7.70      9.58 o
   5  15   5      186.47      182.61     21.59 o
  -4 -10   6       75.90      103.89     27.68 o
  -3 -10   6        0.76       -9.98      9.98 o
  -2 -10   6       76.79       60.05     17.11 o
  -1 -10   6        2.21       -5.79     11.52 o
   0 -10   6       12.49        8.38     16.09 o
   1 -10   6        6.44       29.51     13.76 o
   2 -10   6      716.75      737.62     48.44 o
   3 -10   6      526.56      547.46     33.48 o
  -6  -9   6      177.78      166.00     24.22 o
  -5  -9   6     1172.94     1111.23    118.17 o
  -4  -9   6      555.28      526.45     37.20 o
  -3  -9   6     1172.61     1186.23     48.43 o
  -2  -9   6      225.29      260.07     24.57 o
  -1  -9   6       45.47       38.92     14.34 o
   0  -9   6      166.78      145.51     29.41 o
   1  -9   6      741.11      822.71     39.90 o
   2  -9   6       18.67        6.45     11.57 o
   3  -9   6      774.66      819.29     39.17 o
   4  -9   6      303.33      287.09     26.05 o
   5  -9   6      548.24      615.91     34.09 o
  -7  -8   6      100.28       63.02     17.43 o
  -6  -8   6      534.44      601.41    121.11 o
  -5  -8   6      132.71      131.72     20.43 o
  -4  -8   6     2998.79     2895.82     85.75 o
  -3  -8   6       65.45       69.59     25.95 o
  -2  -8   6       52.66       35.80     11.61 o
  -1  -8   6      100.54      119.16     14.32 o
   0  -8   6      205.08      193.68     22.53 o
   1  -8   6      242.42      250.95     24.44 o
   2  -8   6        0.31       -2.00     11.59 o
   3  -8   6      523.89      515.49     35.12 o
   4  -8   6       21.36       22.82     12.21 o
   5  -8   6      210.99      189.37     21.32 o
   6  -8   6      315.92      303.47     29.76 o
  -8  -7   6      296.82      345.03     40.66 o
  -7  -7   6       11.33       20.07     13.84 o
  -6  -7   6       79.61       68.61     16.84 o
  -5  -7   6       17.97       28.77     12.07 o
  -4  -7   6       16.91        4.12     10.69 o
  -3  -7   6       59.29       64.12     13.92 o
  -2  -7   6       99.03       80.81     15.74 o
  -1  -7   6      241.23      221.04     15.83 o
   0  -7   6      579.84      567.74     23.92 o
   1  -7   6     2211.18     2253.72     71.63 o
   2  -7   6     1182.50     1172.52     45.68 o
   3  -7   6     2833.83     2864.89     66.63 o
   4  -7   6       19.30       22.58      8.70 o
   5  -7   6      131.49      137.80     14.36 o
   6  -7   6        0.12        0.48      7.15 o
   7  -7   6      699.47      668.57     36.85 o
  -8  -6   6      118.06      115.93     17.27 o
  -7  -6   6     1614.23     1661.59     51.19 o
  -6  -6   6     2001.06     1937.89    116.00 o
  -5  -6   6     1054.08     1009.25     86.16 o
  -4  -6   6       81.42       98.54     31.66 o
  -3  -6   6      332.17      403.11     28.30 o
  -2  -6   6      105.76      127.31     15.85 o
  -1  -6   6        1.72       -4.98      5.80 o
   0  -6   6     3523.47     3437.33     70.17 o
   1  -6   6       22.22       25.87      6.04 o
   2  -6   6     2199.53     2049.65    121.75 o
   3  -6   6     1343.27     1403.47     39.52 o
   4  -6   6      541.09      541.47     23.13 o
   5  -6   6      275.79      269.54     15.85 o
   6  -6   6       78.17       70.46     22.07 o
   7  -6   6       16.58       10.35      7.97 o
  -9  -5   6      168.12      148.21     22.98 o
  -8  -5   6       55.74       39.27     15.17 o
  -7  -5   6     2009.40     2004.65     57.89 o
  -6  -5   6     1095.94      928.89     69.13 o
  -5  -5   6     1804.21     1742.23     48.13 o
  -4  -5   6     1525.12     1375.14     51.38 o
  -3  -5   6      148.01      136.09     13.78 o
  -2  -5   6      487.17      528.55     24.02 o
  -1  -5   6      535.59      535.32     20.56 o
   0  -5   6       85.99       81.04      9.64 o
   1  -5   6      105.83      111.45      8.29 o
   2  -5   6       33.66       26.27      5.27 o
   3  -5   6       88.34       87.00     10.83 o
   4  -5   6       62.89       74.20      9.06 o
   5  -5   6     1613.29     1622.38     36.87 o
   6  -5   6      643.39      648.70     49.29 o
   7  -5   6     1767.47     1905.67     48.54 o
   8  -5   6      167.96      192.05     24.57 o
   9  -5   6       63.79       64.36     17.99 o
  -9  -4   6      594.13      687.36     51.56 o
  -8  -4   6        8.79        1.96     11.47 o
  -7  -4   6        8.00        7.19      9.00 o
  -6  -4   6       36.26       35.77      9.64 o
  -5  -4   6       57.37       74.81     12.00 o
  -4  -4   6       99.59       89.98     11.66 o
  -3  -4   6      178.49      209.86     17.49 o
  -2  -4   6     2320.04     2356.55     53.26 o
  -1  -4   6     1058.34     1087.39     26.58 o
   0  -4   6     3987.73     3999.34     67.47 o
   1  -4   6     4633.83     4649.23     77.76 o
   2  -4   6      350.17      374.61     14.87 o
   3  -4   6        3.33       -0.08      3.84 o
   4  -4   6     1712.85     1749.67     37.74 o
   5  -4   6        5.44        0.65      5.51 o
   6  -4   6      485.66      530.73     20.93 o
   7  -4   6     1749.66     1720.81     43.47 o
   8  -4   6      737.24      835.54     34.16 o
   9  -4   6      188.38      206.58     27.34 o
  10  -4   6        2.49       -5.54     13.15 o
  -9  -3   6      643.55      634.95     42.77 o
  -8  -3   6     2357.11     2262.23    147.93 o
  -7  -3   6     1357.04     1300.36     50.87 o
  -6  -3   6     2119.98     2152.85     54.78 o
  -5  -3   6        5.47       11.95      7.12 o
  -4  -3   6     1871.67     1861.24     53.03 o
  -3  -3   6      151.51      145.94     17.96 o
  -2  -3   6        6.29        7.65      5.71 o
  -1  -3   6     2136.30     2006.42     39.68 o
   0  -3   6     2170.47     2107.91     40.21 o
   1  -3   6     1218.23     1254.09     45.07 o
   2  -3   6     1535.89     1563.61     31.05 o
   3  -3   6      665.06      657.60     14.29 o
   4  -3   6      217.02      219.97     10.11 o
   5  -3   6      167.51      147.62     12.08 o
   6  -3   6      235.14      244.20     15.77 o
   7  -3   6        8.93        0.62      6.46 o
   8  -3   6       13.09       22.49     12.80 o
   9  -3   6      680.64      670.96     43.60 o
  10  -3   6       34.55       58.48     19.03 o
 -10  -2   6       43.91       31.81     13.06 o
  -9  -2   6      549.14      607.53     81.32 o
  -8  -2   6      380.07      440.58     30.85 o
  -7  -2   6     2200.45     2132.40     56.82 o
  -6  -2   6      427.41      414.00     20.85 o
  -5  -2   6     1817.31     1710.01     50.20 o
  -4  -2   6      119.95      112.39     10.42 o
  -3  -2   6       26.14       21.92      6.34 o
  -2  -2   6      236.74      211.99     12.44 o
  -1  -2   6      462.26      461.46     14.03 o
   0  -2   6     1078.10     1136.41     25.67 o
   1  -2   6        3.16        9.11      3.33 o
   2  -2   6     1334.29     1308.57     22.99 o
   3  -2   6       73.95       78.36      5.21 o
   4  -2   6     4726.02     4767.90     76.37 o
   5  -2   6     4771.87     4741.24     81.85 o
   6  -2   6     2776.53     2798.91     43.85 o
   7  -2   6      840.10      853.92     27.35 o
   8  -2   6       46.92       48.44     15.57 o
   9  -2   6        3.70        1.38     10.04 o
  10  -2   6      312.43      231.15     30.80 o
  11  -2   6      301.86      300.36     36.33 o
 -10  -1   6      236.95      229.90     20.55 o
  -9  -1   6      264.20      232.20     42.33 o
  -8  -1   6       38.61       34.87     11.27 o
  -7  -1   6       70.85       67.39     11.59 o
  -6  -1   6       12.06       16.15      7.69 o
  -5  -1   6      398.57      372.29     18.06 o
  -4  -1   6      504.11      489.29     17.55 o
  -3  -1   6     2812.94     2786.70     68.50 o
  -2  -1   6     3954.23     3794.73     66.12 o
  -1  -1   6      285.75      225.09     15.19 o
   0  -1   6     6080.66     6027.82     84.80 o
   1  -1   6      242.54      294.89     11.36 o
   2  -1   6       10.18        7.12      3.34 o
   3  -1   6     2640.93     2734.68     35.83 o
   4  -1   6      247.28      234.07      8.60 o
   5  -1   6      496.46      503.80     13.98 o
   6  -1   6     2492.22     2435.57     45.49 o
   7  -1   6     2828.88     2825.10     45.68 o
   8  -1   6      150.20      161.89     11.81 o
   9  -1   6       93.61      103.81     21.11 o
  10  -1   6       86.75       88.24     22.15 o
  11  -1   6      242.05      224.58     32.53 o
 -10   0   6      406.02      449.29     22.43 o
  -9   0   6      852.83      930.98     51.11 o
  -8   0   6      540.12      519.67     38.84 o
  -7   0   6     1082.76     1158.76     48.39 o
  -6   0   6        6.76        9.80      7.29 o
  -5   0   6     1348.93     1360.05     50.38 o
  -4   0   6       95.64      118.88      9.29 o
  -3   0   6     4153.80     4233.39     63.76 o
  -2   0   6     4155.95     4212.76     80.48 o
  -1   0   6     8142.44     8018.61    109.11 o
   0   0   6     1031.50      980.04     22.81 o
   1   0   6     2148.97     2156.20     35.58 o
   2   0   6     3589.32     3645.24     50.14 o
   3   0   6      746.93      684.60     14.06 o
   4   0   6      366.56      411.06     10.68 o
   5   0   6       41.67       66.97      4.83 o
   6   0   6       70.10       72.05      6.22 o
   7   0   6      502.97      504.64     15.02 o
   8   0   6     1017.02     1001.41     40.78 o
   9   0   6      499.14      552.25     19.47 o
  10   0   6     1428.40     1437.36     64.09 o
  11   0   6     1740.93     1785.89     85.47 o
  12   0   6      167.57      144.64     29.07 o
 -10   1   6      606.47      600.37     56.75 o
  -9   1   6      265.12      268.91     16.00 o
  -8   1   6     1107.83     1149.25     29.52 o
  -7   1   6      377.04      458.40     18.36 o
  -6   1   6     1807.45     1793.16     38.24 o
  -5   1   6      166.29      173.86     11.62 o
  -4   1   6        7.47       18.74      4.34 o
  -3   1   6       52.27       32.34      5.93 o
  -2   1   6      185.92      227.77     10.62 o
  -1   1   6        0.45        4.43      3.36 o
   0   1   6     2368.26     2459.97     43.59 o
   1   1   6     4696.10     4550.09     97.63 o
   2   1   6     1035.64      991.28     17.69 o
   3   1   6     1645.18     1641.37     25.49 o
   4   1   6     7379.16     7484.33     84.95 o
   5   1   6      849.24      882.35     15.66 o
   6   1   6     2649.62     2686.06     51.58 o
   7   1   6     2850.62     2829.92     46.05 o
   8   1   6       29.87       31.26      7.69 o
   9   1   6      306.59      295.56     17.27 o
  10   1   6     1545.86     1466.74     48.43 o
  11   1   6     1779.21     1851.78     72.39 o
  12   1   6      659.68      617.63     27.86 o
 -10   2   6       77.02       70.59     22.49 o
  -9   2   6       63.03       47.41     18.69 o
  -8   2   6        2.35       29.76     15.92 o
  -7   2   6       87.31      111.65      8.75 o
  -6   2   6       95.34       88.89      8.33 o
  -5   2   6     2820.51     2872.81     46.75 o
  -4   2   6     2003.24     2047.11     39.49 o
  -3   2   6     5014.78     4895.59     71.03 o
  -2   2   6      153.08      185.16     10.05 o
  -1   2   6     7339.38     7774.74    135.68 o
   0   2   6      138.17      134.37      9.69 o
   1   2   6      129.60      174.18      7.81 o
   2   2   6      545.12      455.62     13.82 o
   3   2   6     1537.03     1244.62     25.63 o
   4   2   6     2100.80     2155.49     26.06 o
   5   2   6     1786.39     1776.35     25.81 o
   6   2   6     1977.06     2034.95     32.29 o
   7   2   6       62.53       73.00     15.66 o
   8   2   6      265.85      255.15     15.43 o
   9   2   6       20.59       24.22     10.38 o
  10   2   6       22.10       21.43     10.64 o
  11   2   6        1.90      -13.67     13.67 o
  12   2   6      340.89      297.38     37.37 o
  -9   3   6      236.97      224.58     32.53 o
  -8   3   6     1414.06     1393.48     70.25 o
  -7   3   6      459.45      478.57     37.37 o
  -6   3   6      178.92      194.41     18.66 o
  -5   3   6       19.16       18.32      4.54 o
  -4   3   6     3607.14     3527.31     59.00 o
  -3   3   6     2202.19     2140.60     34.49 o
  -2   3   6     3854.08     3655.40     48.48 o
  -1   3   6     5331.55     5337.10     73.34 o
   0   3   6        1.31       -2.53      2.53 o
   1   3   6        1.89        2.90      2.67 o
   2   3   6     1881.03     1789.12     33.79 o
   3   3   6      207.23      223.35      7.46 o
   4   3   6       33.15       30.03      3.12 o
   5   3   6      703.18      659.22     12.74 o
   6   3   6      422.57      440.15     12.54 o
   7   3   6     1933.27     2034.07     46.08 o
   8   3   6     6116.46     6044.41     98.08 o
   9   3   6     2542.03     2484.70     56.09 o
  10   3   6     2236.42     2174.77     66.79 o
  11   3   6      264.63      213.48     22.13 o
  12   3   6      261.83      280.90     36.85 o
  -9   4   6      147.35      124.92     24.91 o
  -8   4   6      870.62      876.16     51.91 o
  -7   4   6      582.73      622.01     28.38 o
  -6   4   6      582.80      569.08     29.07 o
  -5   4   6        5.54       10.78      5.92 o
  -4   4   6       16.35       12.12      6.03 o
  -3   4   6        5.21       14.11      5.19 o
  -2   4   6      364.48      388.81      9.10 o
  -1   4   6     3614.65     3708.22     52.62 o
   0   4   6      553.40      511.85     11.21 o
   1   4   6     4620.67     4311.03     59.69 o
   2   4   6       34.06       52.55      3.87 o
   3   4   6     6918.02     6932.75     78.80 o
   4   4   6       81.48       46.98      4.37 o
   5   4   6      410.42      371.99     10.77 o
   7   4   6      485.47      553.87     20.73 o
   8   4   6      607.58      611.13     20.04 o
   9   4   6     1950.42     1901.10     47.10 o
  10   4   6     4356.55     4156.85     86.38 o
  11   4   6      330.07      286.75     28.55 o
  12   4   6      200.04      185.41     22.58 o
  -9   5   6        7.19       11.42     15.92 o
  -7   5   6       43.34       23.39     12.28 o
  -6   5   6     1100.77     1076.76     30.51 o
  -5   5   6      516.96      514.27     19.30 o
  -4   5   6     2944.29     2978.09     58.90 o
  -3   5   6      402.87      368.62     14.76 o
  -2   5   6      207.61      221.18     11.50 o
  -1   5   6     1152.98     1172.23     40.41 o
   0   5   6     1762.79     1814.64     26.26 o
   1   5   6     1974.88     1970.39     30.97 o
   2   5   6     5378.29     5231.03     57.72 o
   3   5   6     4626.14     4758.60     56.79 o
   4   5   6     1773.18     1733.14     25.56 o
   5   5   6     2401.24     2360.27     36.53 o
   6   5   6     3987.97     4032.99     68.96 o
   7   5   6        2.60       13.72      6.04 o
   8   5   6      498.73      469.53     21.38 o
   9   5   6       52.93       65.55     20.44 o
  10   5   6      173.84      186.06     20.02 o
  11   5   6       45.53       18.34     17.30 o
  12   5   6      313.16      316.97     42.56 o
  13   5   6      158.81      142.57     32.18 o
  -7   6   6      754.41      774.23     32.47 o
  -6   6   6      458.60      446.91     27.86 o
  -5   6   6     1119.01     1193.17     30.79 o
  -4   6   6     2589.81     2494.96     50.65 o
  -3   6   6     2337.54     2418.59     78.50 o
  -2   6   6     2065.68     2033.61     41.46 o
  -1   6   6      735.66      766.82     20.47 o
   0   6   6      338.88      336.92     11.50 o
   1   6   6      945.43      909.07     14.06 o
   2   6   6       61.65       52.26      3.89 o
   3   6   6      646.65      655.66     13.11 o
   4   6   6       52.33       46.04      7.63 o
   5   6   6     2974.11     3074.05     41.13 o
   6   6   6     1390.13     1511.17     33.30 o
   7   6   6     4513.98     4426.94    109.51 o
   8   6   6     1696.57     1613.16     42.55 o
   9   6   6     1532.02     1424.85     40.99 o
  10   6   6        0.27        4.90      7.85 o
  11   6   6       40.76       31.04     21.63 o
  12   6   6       51.71       65.40     23.53 o
  -8   7   6       71.60       74.38     13.22 o
  -7   7   6      182.87      216.16     33.57 o
  -6   7   6        5.84       -3.76     11.42 o
  -5   7   6      391.71      385.69     18.92 o
  -4   7   6      601.57      556.57     32.33 o
  -3   7   6       77.25       83.12      7.78 o
  -2   7   6     1862.19     1687.24     59.79 o
  -1   7   6      251.53      271.91      8.92 o
   0   7   6     2683.35     2509.16     35.88 o
   1   7   6      293.85      270.04      9.12 o
   2   7   6     2337.86     2389.07     29.92 o
   3   7   6     3584.69     3579.80     45.15 o
   4   7   6      179.72      166.80     10.17 o
   5   7   6        0.19       -0.61      3.38 o
   6   7   6      471.75      466.63     19.98 o
   7   7   6      903.16      976.70     31.53 o
   8   7   6     1852.74     1805.01     46.90 o
   9   7   6     2457.50     2378.71     58.28 o
  10   7   6      428.94      419.11     25.49 o
  11   7   6       10.10       30.28     12.48 o
  12   7   6       25.79       11.63     12.60 o
  -7   8   6      216.63      237.03     28.03 o
  -6   8   6      865.13      830.48     44.64 o
  -5   8   6      740.77      726.58     28.03 o
  -4   8   6     1581.43     1566.00     40.84 o
  -3   8   6       32.74       28.14      4.87 o
  -2   8   6      209.47      203.88     14.23 o
  -1   8   6     2092.94     2091.56     28.58 o
   0   8   6      820.98      756.59     23.06 o
   1   8   6     2535.81     2473.69     43.64 o
   2   8   6     1768.29     1765.41     28.55 o
   3   8   6     1300.10     1241.04     24.04 o
   4   8   6      794.04      771.66     15.71 o
   5   8   6     1760.68     1730.29     32.76 o
   6   8   6        0.39       -2.25      5.21 o
   7   8   6        5.36       10.36      6.41 o
   8   8   6      205.70      185.68     16.93 o
   9   8   6       59.62       88.76     12.97 o
  10   8   6        4.19       14.10      8.93 o
  11   8   6     1362.00     1317.33     43.67 o
  12   8   6      427.85      444.90     64.19 o
  -7   9   6      652.21      621.83     39.79 o
  -6   9   6      843.41      855.74     43.95 o
  -5   9   6      801.93      794.50     40.14 o
  -4   9   6     1676.58     1603.18     62.29 o
  -3   9   6      863.45      897.62     38.76 o
  -2   9   6       12.99       18.17      3.80 o
  -1   9   6        6.21        6.69      3.58 o
   0   9   6       36.22       34.23      4.62 o
   1   9   6        8.07       10.11      4.00 o
   2   9   6     1545.71     1558.47     26.75 o
   3   9   6      343.45      314.84     12.37 o
   4   9   6     1392.81     1420.16     45.90 o
   5   9   6       27.26       20.91      7.54 o
   6   9   6     3111.39     3003.21     65.72 o
   7   9   6      892.37      938.41     33.20 o
   8   9   6     1076.51      987.04     34.02 o
   9   9   6        3.13       -6.45      6.45 o
  10   9   6        2.73        3.43      9.01 o
  11   9   6       29.22       38.14     12.38 o
  12   9   6      386.72      384.08     33.99 o
  -6  10   6       33.97       31.14     13.50 o
  -5  10   6      228.41      186.17     20.07 o
  -4  10   6        0.14       -5.19      8.65 o
  -3  10   6      268.02      261.52     13.45 o
  -2  10   6      368.11      356.97     14.72 o
  -1  10   6      634.98      640.44     17.20 o
   0  10   6     1030.25     1039.85     22.29 o
   1  10   6      297.71      290.25     10.98 o
   2  10   6     1292.99     1290.31     28.89 o
   3  10   6       57.72       43.52      6.77 o
   4  10   6      208.13      195.05     12.81 o
   5  10   6     1802.62     1800.69     55.78 o
   6  10   6     1781.62     1838.85     58.11 o
   7  10   6     1608.57     1669.26     45.62 o
   8  10   6      327.91      314.87     22.12 o
   9  10   6      675.38      686.25     36.56 o
  10  10   6      177.28      132.22     20.29 o
  11  10   6       41.88       28.80     14.27 o
  -5  11   6      522.32      506.25     28.37 o
  -4  11   6       11.52        5.42      5.86 o
  -3  11   6      103.88      105.60     27.16 o
  -2  11   6       71.39       80.52      8.53 o
  -1  11   6      773.30      756.63     55.10 o
   0  11   6     2042.12     2068.81     32.85 o
   1  11   6     1504.40     1498.05     29.27 o
   2  11   6      621.27      597.38     17.50 o
   3  11   6       87.21       91.16      8.85 o
   4  11   6      239.23      248.07     15.00 o
   5  11   6      157.32      154.66     18.10 o
   6  11   6      459.73      448.35     49.31 o
   7  11   6       21.28       10.04     11.01 o
   8  11   6      420.69      409.90     31.42 o
   9  11   6       23.50       16.89     32.35 o
  10  11   6      709.10      773.09     41.33 o
  11  11   6      248.71      254.09     28.80 o
  -3  12   6        0.70        7.27      5.50 o
  -2  12   6        2.84        4.36      5.65 o
  -1  12   6      201.22      195.90     13.45 o
   0  12   6        0.29       -4.87      4.87 o
   1  12   6      696.43      680.87     18.66 o
   2  12   6       19.40       21.61      6.09 o
   3  12   6      873.33      866.35     23.11 o
   4  12   6      569.57      557.85     24.92 o
   5  12   6      265.59      303.93     24.94 o
   6  12   6     1144.52     1171.50     60.73 o
   7  12   6      418.37      389.08     36.16 o
   8  12   6       54.01       45.37     20.42 o
   9  12   6        0.25       -4.84     10.77 o
  10  12   6      223.86      271.04     39.10 o
  -3  13   6      615.29      599.79     20.92 o
  -2  13   6      269.29      248.47     13.98 o
  -1  13   6      872.64      866.22     31.95 o
   0  13   6       74.61       69.93     10.79 o
   1  13   6      134.41      138.50     11.07 o
   2  13   6        2.80       -3.68      5.71 o
   3  13   6      281.13      265.47     14.78 o
   4  13   6      983.98     1014.45     35.33 o
   5  13   6      342.23      357.25     28.13 o
   6  13   6      952.64     1026.58     43.92 o
   7  13   6       92.54       85.17     17.12 o
   8  13   6      205.21      213.14     24.95 o
   9  13   6       84.54      104.18     19.70 o
  -1  14   6      983.03     1030.62     32.03 o
   0  14   6      807.79      856.48     29.67 o
   1  14   6       98.30      135.24     14.49 o
   2  14   6       65.50       63.46      9.38 o
   3  14   6       48.06       53.52     16.99 o
   4  14   6       64.64       88.82     13.81 o
   5  14   6      163.42      204.40     19.80 o
   6  14   6       25.54       58.90     14.97 o
   7  14   6      161.57      173.78     22.97 o
   8  14   6       47.62       41.72     15.81 o
   1  15   6       89.90      108.23     19.02 o
   2  15   6       81.39       85.84     10.87 o
   3  15   6      572.41      694.71     51.91 o
   4  15   6       46.90       40.65     12.16 o
   5  15   6      390.87      419.47     27.85 o
   6  15   6       18.96        6.45     12.39 o
  -2 -10   7      144.44      145.68     23.68 o
  -1 -10   7      261.18      290.00     30.66 o
   0 -10   7      240.43      263.14     86.34 o
   1 -10   7      106.72      121.80     21.23 o
  -5  -9   7       74.56       49.48     22.84 o
  -4  -9   7      607.45      680.48     75.95 o
  -3  -9   7      222.72      258.82     26.18 o
  -2  -9   7      816.89      938.22     60.56 o
  -1  -9   7       36.61       30.70     14.77 o
   0  -9   7      565.85      536.82     38.68 o
   1  -9   7       79.86       60.46     16.50 o
   2  -9   7        0.54        4.09     12.42 o
   3  -9   7        4.28        3.75     11.88 o
   4  -9   7       89.42       77.55     17.82 o
  -6  -8   7        0.26       18.67     14.09 o
  -5  -8   7       22.94       30.43     14.37 o
  -4  -8   7      161.97      171.95     36.85 o
  -3  -8   7       60.40       67.49     21.97 o
  -2  -8   7       77.81      105.68     17.48 o
  -1  -8   7      340.31      340.16     23.46 o
   0  -8   7      274.64      337.73     48.10 o
   1  -8   7     1154.65     1153.90     54.15 o
   2  -8   7     1467.75     1520.23     80.45 o
   3  -8   7     1113.69     1158.37     48.52 o
   4  -8   7       29.33       23.08     12.64 o
   5  -8   7       93.54       97.73     17.97 o
   6  -8   7      186.59      173.71     25.26 o
  -7  -7   7       69.62       43.26     14.80 o
  -6  -7   7     1301.17     1275.85     70.76 o
  -5  -7   7      693.21      678.15     37.40 o
  -4  -7   7     1198.88     1126.49     47.35 o
  -3  -7   7        6.60        7.56      9.91 o
  -2  -7   7       62.68       66.97     13.94 o
  -1  -7   7      259.01      261.85     23.36 o
   0  -7   7      413.00      385.84     23.03 o
   1  -7   7       54.78       55.37     17.65 o
   2  -7   7      796.22      778.59     37.40 o
   3  -7   7      367.62      370.96     28.89 o
   4  -7   7     1058.25     1116.31     57.79 o
   5  -7   7       38.78       23.70     12.04 o
   6  -7   7       38.86       53.29     17.30 o
   7  -7   7       50.95       48.79     16.96 o
  -8  -6   7       32.11       22.79     14.90 o
  -7  -6   7      564.65      659.25    116.44 o
  -6  -6   7       49.45       47.23     15.15 o
  -5  -6   7     2911.17     2671.97     81.90 o
  -4  -6   7      785.05      816.60     64.88 o
  -3  -6   7      781.17      823.43     37.42 o
  -2  -6   7      108.86       88.66     14.87 o
  -1  -6   7       64.19       59.68     12.34 o
   0  -6   7     1142.38     1161.71     36.06 o
   1  -6   7      110.85      108.64      9.92 o
   2  -6   7      544.27      484.50     29.25 o
   3  -6   7       51.35       51.07     12.87 o
   4  -6   7        2.97        7.72      9.90 o
   5  -6   7      206.73      215.74     22.60 o
   6  -6   7     1510.27     1468.57     66.78 o
   7  -6   7     1700.32     1867.90     79.24 o
   8  -6   7      143.23      187.20     25.61 o
  -8  -5   7       12.87       10.11     13.20 o
  -7  -5   7      237.39      238.19     21.84 o
  -6  -5   7       15.58        4.81      8.74 o
  -5  -5   7      144.94      117.06     14.99 o
  -4  -5   7       70.89       75.48     12.40 o
  -3  -5   7      312.97      275.31     19.64 o
  -2  -5   7      690.29      709.21     39.27 o
  -1  -5   7      166.18      143.05     16.73 o
   0  -5   7     3329.26     3177.33     66.89 o
   1  -5   7     1499.90     1513.10     34.08 o
   2  -5   7     2016.52     2003.45     47.70 o
   3  -5   7      130.28       99.59     16.26 o
   4  -5   7      501.58      449.97     26.62 o
   5  -5   7      220.38      248.26     15.57 o
   6  -5   7     1187.29     1073.40     54.67 o
   7  -5   7      199.90      231.50     28.37 o
   8  -5   7     1151.97     1165.79     58.83 o
   9  -5   7      218.75      234.27     29.41 o
  -9  -4   7      408.20      422.16     54.33 o
  -8  -4   7      219.14      173.72     24.22 o
  -7  -4   7     1876.04     1771.68     74.74 o
  -6  -4   7     2205.20     2238.25     59.27 o
  -5  -4   7      368.60      392.32     24.64 o
  -4  -4   7        0.29       -3.50      6.90 o
  -3  -4   7        0.08        4.69      6.52 o
  -2  -4   7      532.06      485.61     30.37 o
  -1  -4   7     2325.46     2199.29     51.25 o
   0  -4   7      405.21      408.30     17.95 o
   1  -4   7     3403.47     3300.64     68.58 o
   2  -4   7      269.06      265.32     13.99 o
   3  -4   7     1005.03     1038.65     26.09 o
   4  -4   7      702.61      715.66     17.96 o
   5  -4   7       34.76       26.31      9.14 o
   6  -4   7       29.42       25.44      8.16 o
   7  -4   7      108.88      108.66     20.42 o
   8  -4   7       90.75       98.27     21.11 o
   9  -4   7       51.77       73.71     19.38 o
  10  -4   7      171.17      186.86     28.72 o
  -9  -3   7        0.25      -10.89     10.89 o
  -8  -3   7     1290.90     1416.04     57.35 o
  -7  -3   7      491.64      480.62     42.04 o
  -6  -3   7     1890.31     1828.55     50.86 o
  -5  -3   7     1254.86     1241.50     38.82 o
  -4  -3   7       15.65       17.42      7.75 o
  -3  -3   7       75.48       93.49     13.36 o
  -2  -3   7        0.80       -0.32      5.31 o
  -1  -3   7      943.98      927.58     28.65 o
   0  -3   7      278.51      278.45     14.38 o
   1  -3   7      955.24      967.13     20.15 o
   2  -3   7      637.39      620.38     19.06 o
   3  -3   7      180.04      192.54      9.07 o
   4  -3   7     3415.98     3347.10     54.21 o
   5  -3   7     3246.57     3204.02     56.78 o
   6  -3   7     4871.38     5034.06     99.14 o
   7  -3   7      501.92      475.80     34.95 o
   8  -3   7      407.40      418.01     38.41 o
   9  -3   7       19.54       15.23     13.84 o
  10  -3   7       36.63       31.14     16.61 o
  -9  -2   7        7.11       11.56     11.42 o
  -8  -2   7      326.33      309.62     28.92 o
  -7  -2   7       36.53       37.03     13.25 o
  -6  -2   7       56.03       71.95     14.56 o
  -5  -2   7       45.45       38.50      9.85 o
  -4  -2   7      207.97      202.40     24.07 o
  -3  -2   7     1835.31     1847.07     45.71 o
  -2  -2   7     1595.36     1603.21     47.64 o
  -1  -2   7     3557.41     3484.05     70.43 o
   0  -2   7     1657.25     1633.77     34.26 o
   1  -2   7     1853.53     1794.54     32.94 o
   2  -2   7       70.98       49.44      5.20 o
   3  -2   7     2549.51     2615.11     50.56 o
   4  -2   7       44.98       45.43      5.04 o
   5  -2   7     1720.88     1743.16     35.87 o
   6  -2   7      559.39      572.66     17.62 o
   7  -2   7     1840.89     1819.51     86.16 o
   8  -2   7      477.47      431.16     39.45 o
   9  -2   7      116.83       95.51     21.80 o
  10  -2   7        4.19      -11.07     11.42 o
  11  -2   7       47.55       47.75     18.69 o
  -9  -1   7      917.96      934.82     36.48 o
  -8  -1   7      906.47      902.99     34.49 o
  -7  -1   7     1724.51     1706.96     71.21 o
  -6  -1   7       51.30       45.78     10.37 o
  -5  -1   7        0.97       -4.25      5.20 o
  -4  -1   7      211.18      189.46     13.39 o
  -3  -1   7      537.13      473.40     17.53 o
  -2  -1   7     5336.87     5294.10    114.03 o
  -1  -1   7     3941.24     4057.81     81.76 o
   0  -1   7     4919.06     5158.00     69.00 o
   1  -1   7     2464.67     2432.08     40.77 o
   2  -1   7       21.82       17.83      3.95 o
   3  -1   7     3186.51     3290.73     42.92 o
   4  -1   7     1031.85     1086.28     20.15 o
   5  -1   7        4.63        7.20      3.47 o
   6  -1   7      217.11      210.41     12.27 o
   7  -1   7        0.96       -1.88      4.99 o
   8  -1   7       62.52       58.34      7.43 o
   9  -1   7        3.62       19.38     14.19 o
  11  -1   7      194.59      141.18     26.64 o
  -9   0   7      976.51     1009.98     36.37 o
  -8   0   7     1274.93     1374.97     61.21 o
  -7   0   7      166.87      166.54     16.21 o
  -6   0   7     1896.84     1851.80     48.54 o
  -5   0   7      218.99      221.87     16.62 o
  -4   0   7      458.52      471.20     17.89 o
  -3   0   7       40.36       48.81      7.38 o
  -2   0   7     1650.72     1650.17     39.99 o
  -1   0   7      292.34      269.05     13.55 o
   0   0   7      253.22      272.96     10.60 o
   1   0   7     4811.56     4623.62    104.62 o
   2   0   7       56.93       64.19      4.71 o
   3   0   7     6273.40     6599.88     83.46 o
   4   0   7     3297.85     3487.37     48.23 o
   5   0   7     4836.47     4860.02     55.03 o
   6   0   7      167.54      194.77      8.73 o
   7   0   7      100.35       91.53     13.50 o
   8   0   7       63.60       58.18      8.59 o
   9   0   7      785.46      780.47     24.57 o
  10   0   7      384.54      374.64     16.04 o
  11   0   7     1064.08      995.89     60.21 o
  12   0   7      723.87      687.23     51.21 o
  -9   1   7        9.22       17.86      8.94 o
  -8   1   7       30.21       60.06     11.70 o
  -7   1   7      386.80      397.53     23.06 o
  -6   1   7      483.77      502.43     37.51 o
  -5   1   7       55.55       50.53      7.98 o
  -4   1   7     1889.77     1851.06     34.75 o
  -3   1   7     5325.17     5131.40     69.43 o
  -2   1   7     3247.50     3278.02     66.70 o
  -1   1   7     1895.89     1845.41     36.76 o
   0   1   7       52.49       62.32      6.00 o
   1   1   7     1154.62     1098.06     32.05 o
   2   1   7      576.11      484.62     11.01 o
   3   1   7      992.27      852.12     17.55 o
   4   1   7     1921.95     1927.80     38.90 o
   5   1   7     3395.19     3427.16     41.19 o
   6   1   7     1386.38     1380.59     22.39 o
   7   1   7      139.98      159.78     17.02 o
   8   1   7       37.98       35.63      9.38 o
   9   1   7      139.58      121.57     12.27 o
  10   1   7      219.18      194.49     15.07 o
  11   1   7       10.54       11.37      7.94 o
  12   1   7       10.91        4.33      7.79 o
  -9   2   7      494.75      502.10     49.83 o
  -8   2   7     1929.20     1955.67     43.88 o
  -7   2   7       71.29       88.20      9.75 o
  -6   2   7       63.31       54.34     11.91 o
  -5   2   7      368.68      340.46     16.83 o
  -4   2   7      636.79      617.33     26.32 o
  -3   2   7      301.83      285.77     13.61 o
  -2   2   7    10044.43    10450.85    158.07 o
  -1   2   7      300.42      263.28     20.53 o
   0   2   7     1085.63     1023.20     20.77 o
   1   2   7      232.89      257.08      9.55 o
   2   2   7     1561.37     1621.92     22.63 o
   3   2   7     1044.12     1067.42     19.56 o
   4   2   7       12.00       15.27      3.26 o
   5   2   7     1275.83     1239.05     19.45 o
   6   2   7      717.68      714.53     22.07 o
   7   2   7     3425.55     3385.20     68.13 o
   8   2   7     1499.95     1441.04     44.27 o
   9   2   7     2578.14     2628.03     74.13 o
  10   2   7     1603.04     1556.32     52.40 o
  11   2   7      496.84      489.89     36.85 o
  12   2   7      451.47      428.96     27.51 o
  -8   3   7       46.84       65.05     20.07 o
  -7   3   7      543.76      571.65     42.56 o
  -6   3   7      338.11      347.77     13.49 o
  -5   3   7      611.95      616.64     17.63 o
  -4   3   7        3.01        6.87      4.61 o
  -3   3   7       12.06        7.49      4.44 o
  -2   3   7      568.93      568.99     13.44 o
  -1   3   7       47.21       60.21      5.64 o
   0   3   7     4823.07     5200.79     66.75 o
   1   3   7      853.35      742.57     15.22 o
   2   3   7     3913.11     3851.21     68.63 o
   3   3   7     6487.69     6374.56     80.45 o
   4   3   7     1241.05     1211.26     18.79 o
   5   3   7     2742.29     2767.40     35.31 o
   6   3   7     1505.96     1537.84     31.51 o
   7   3   7      394.49      417.47     17.78 o
   8   3   7      400.23      428.61     20.63 o
   9   3   7      624.52      596.75     22.83 o
  10   3   7     1836.61     1632.29     55.46 o
  11   3   7     1479.10     1350.81     50.51 o
  12   3   7      662.00      659.46     34.28 o
  -9   4   7       23.91       15.92     17.65 o
  -8   4   7      145.19      133.57     25.26 o
  -7   4   7      211.91      224.50     20.76 o
  -6   4   7       18.59       16.40      9.29 o
  -5   4   7      826.22      751.14     33.95 o
  -4   4   7     5292.92     5077.37     94.85 o
  -3   4   7      422.23      429.43     11.60 o
  -2   4   7      581.52      496.78     12.84 o
  -1   4   7       17.57        6.06      3.34 o
   0   4   7      515.20      597.55     13.13 o
   1   4   7      799.57      844.42     16.36 o
   2   4   7     6865.40     6762.69     84.44 o
   3   4   7     2104.82     2076.80     30.24 o
   4   4   7     2156.60     2158.21     28.54 o
   5   4   7     1733.90     1783.75     27.03 o
   6   4   7      377.84      407.12     14.53 o
   7   4   7      104.06      109.69     19.72 o
   8   4   7       35.37       33.23      8.46 o
   9   4   7       78.62       58.79      9.88 o
  10   4   7       78.94       67.40     14.43 o
  11   4   7      298.20      300.18     26.77 o
  12   4   7       86.25       76.74     16.84 o
  -8   5   7      303.00      249.49     31.14 o
  -7   5   7       13.21       36.33     15.23 o
  -6   5   7       99.95       94.29     14.07 o
  -5   5   7     3243.52     3163.29     65.34 o
  -4   5   7      157.94      169.84     15.27 o
  -3   5   7     2871.29     2902.55     58.62 o
  -2   5   7     2271.82     2353.63     48.98 o
  -1   5   7      991.31      971.79     18.23 o
   0   5   7       45.56       28.60      3.94 o
   1   5   7     1708.55     1670.33     35.67 o
   2   5   7      247.34      292.91      9.72 o
   3   5   7       87.89       85.97      5.32 o
   4   5   7     2017.95     1979.80     28.83 o
   5   5   7      264.20      293.70     12.13 o
   6   5   7     1122.97     1177.23     24.83 o
   7   5   7     2049.65     2142.54     49.84 o
   8   5   7     2554.24     2512.52     59.86 o
   9   5   7     2077.18     1971.76     67.11 o
  10   5   7      179.54      127.11     17.04 o
  11   5   7       87.44       65.40     21.45 o
  12   5   7      208.61      187.90     34.60 o
  -8   6   7       44.83       42.22     17.30 o
  -7   6   7      227.80      246.30     22.37 o
  -6   6   7      128.89      130.11     15.29 o
  -5   6   7       23.55       14.74      8.53 o
  -4   6   7      385.81      397.99     16.86 o
  -3   6   7       79.59       86.03     11.45 o
  -2   6   7      316.16      288.87     15.68 o
  -1   6   7      844.62      779.40     19.28 o
   0   6   7     2851.84     2686.83     46.40 o
   1   6   7      918.99      905.00     15.60 o
   2   6   7     3964.54     3837.52     46.71 o
   3   6   7      268.27      276.21      8.85 o
   4   6   7     2676.37     2669.64     36.56 o
   5   6   7      830.06      891.59     18.87 o
   6   6   7     1068.37     1092.09     31.27 o
   7   6   7      603.77      614.87     23.46 o
   8   6   7     2509.59     2450.14     57.21 o
   9   6   7     2746.15     2708.11     63.14 o
  10   6   7     1209.02     1199.72     45.87 o
  11   6   7      279.05      303.75     26.83 o
  12   6   7        2.46        7.61     16.61 o
  -8   7   7      123.89      146.37     22.49 o
  -7   7   7      285.42      304.45     22.78 o
  -6   7   7      336.95      391.67     45.16 o
  -5   7   7     1852.31     1912.12     53.73 o
  -4   7   7      590.31      589.72     20.14 o
  -3   7   7      114.89      136.13     10.76 o
  -2   7   7       26.10       31.79      7.41 o
  -1   7   7       21.12       26.26      4.88 o
   0   7   7       44.14       48.76      5.15 o
   1   7   7     6302.13     6115.75     89.88 o
   2   7   7     1594.09     1586.80     21.08 o
   3   7   7     1091.59     1013.87     17.99 o
   4   7   7      139.07      141.18      7.55 o
   5   7   7     1080.84     1145.35     30.52 o
   6   7   7      320.76      324.97     16.36 o
   7   7   7      227.33      231.23     16.81 o
   8   7   7      681.52      616.34     24.92 o
   9   7   7       11.32        6.66      7.45 o
  10   7   7      879.76      744.17     47.83 o
  11   7   7      360.99      380.73     30.51 o
  12   7   7      825.13      721.83     67.13 o
  -7   8   7      199.04      160.56     26.64 o
  -6   8   7     1309.40     1391.74     44.47 o
  -5   8   7      613.51      655.33     51.73 o
  -4   8   7      762.89      796.50     27.53 o
  -3   8   7     1637.59     1558.20     35.50 o
  -2   8   7      517.27      509.65     15.36 o
  -1   8   7      342.10      339.94     13.22 o
   0   8   7       84.17       77.48      5.55 o
   1   8   7        3.20       -1.05      3.44 o
   2   8   7       26.03       41.02      5.79 o
   3   8   7      685.79      687.82     14.49 o
   4   8   7     1610.34     1658.87     28.39 o
   5   8   7     1170.96     1222.33     25.99 o
   6   8   7     2331.28     2342.51     47.01 o
   7   8   7     1807.46     1857.27     41.44 o
   8   8   7     2556.20     2451.02     59.04 o
   9   8   7      277.10      282.70     21.13 o
  10   8   7       42.55       34.51     10.63 o
  11   8   7      155.11      174.46     18.61 o
  12   8   7      243.72      242.38     27.05 o
  -6   9   7       71.99       89.62     19.38 o
  -5   9   7      449.35      458.50     32.87 o
  -4   9   7      102.03      112.47     17.99 o
  -3   9   7       58.11       57.80      7.97 o
  -2   9   7        7.09        1.61      4.09 o
  -1   9   7     4162.83     4095.35     60.00 o
   0   9   7     1105.01     1095.52     20.86 o
   1   9   7      198.76      192.01      9.36 o
   2   9   7      351.57      360.62     13.37 o
   3   9   7      461.84      445.59     13.38 o
   4   9   7      112.81      115.03      8.02 o
   5   9   7     2835.44     2760.87     60.26 o
   6   9   7     1551.43     1603.50     53.17 o
   7   9   7     2241.94     2183.66     53.87 o
   8   9   7     2198.56     2123.07     60.71 o
   9   9   7     1107.67     1078.19     69.56 o
  10   9   7        2.86       -4.41      7.86 o
  11   9   7      199.35      178.91     19.42 o
  12   9   7       23.15       41.18     17.82 o
  -6  10   7      604.47      643.28     39.10 o
  -5  10   7      867.07      912.49     46.37 o
  -4  10   7       38.63       30.11     12.11 o
  -3  10   7       25.64       26.06      8.30 o
  -2  10   7     1390.52     1334.79     29.90 o
  -1  10   7       69.01       71.99      6.26 o
   0  10   7     1223.93     1182.56     22.22 o
   1  10   7     1793.59     1790.52     30.10 o
   2  10   7     1153.04     1143.16     22.65 o
   3  10   7      257.00      251.59     11.99 o
   4  10   7     1156.65     1164.91     29.23 o
   5  10   7      116.10      124.25     12.24 o
   6  10   7      385.98      365.35     31.25 o
   7  10   7      253.25      231.94     18.35 o
   8  10   7      112.08      101.94     14.27 o
   9  10   7       87.61       56.86     14.66 o
  10  10   7      868.35      879.33     43.04 o
  11  10   7      108.32      162.88     27.68 o
  -5  11   7       20.51       29.41     12.80 o
  -4  11   7      344.10      362.91     18.33 o
  -3  11   7      463.56      437.63     19.45 o
  -2  11   7      113.37       74.80     14.01 o
  -1  11   7      135.42      131.33      8.87 o
   0  11   7        5.47        6.47      4.36 o
   1  11   7        9.51        7.64      4.76 o
   2  11   7       32.32       20.96      5.67 o
   3  11   7     1851.15     1861.93     36.33 o
   4  11   7      491.51      534.47     22.49 o
   5  11   7     1591.37     1520.35     51.36 o
   6  11   7     1468.48     1425.62     50.87 o
   7  11   7     1433.17     1355.30     50.52 o
   8  11   7      111.35       84.00     18.33 o
   9  11   7       88.03       62.64     24.22 o
  10  11   7       19.58       21.06     12.96 o
  11  11   7      135.08       86.80     19.64 o
  -4  12   7      100.53      109.23     11.11 o
  -3  12   7       48.22       47.64     11.25 o
  -2  12   7      604.82      606.75     25.95 o
  -1  12   7     1075.16     1103.43     31.74 o
   0  12   7       24.04       27.60      5.94 o
   1  12   7      391.71      381.59     26.79 o
   2  12   7       27.64       16.77      7.46 o
   3  12   7        2.64       -6.75      6.75 o
   4  12   7     1663.43     1634.32     45.93 o
   5  12   7      870.03      891.33     38.06 o
   6  12   7     1433.63     1426.34     51.97 o
   7  12   7      479.20      443.32     32.50 o
   8  12   7      610.75      645.97     35.72 o
   9  12   7        0.62        5.90     11.71 o
  10  12   7       37.08       19.06     13.80 o
  -3  13   7      635.65      608.68     31.49 o
  -2  13   7      254.42      260.58     16.14 o
  -1  13   7      318.89      291.73     17.33 o
   0  13   7      810.56      878.24     29.37 o
   1  13   7      889.48      890.48     22.50 o
   2  13   7       16.51       34.01      7.33 o
   3  13   7       18.93       25.59      7.36 o
   4  13   7      137.40      150.92     19.40 o
   5  13   7        8.82        6.12     10.13 o
   6  13   7       23.75       28.51     19.72 o
   7  13   7      231.23      263.53     26.99 o
   8  13   7        3.13       -0.80     11.22 o
   9  13   7      303.94      296.54     29.97 o
  -1  14   7       42.43       44.93      9.94 o
   0  14   7       33.19       35.19     10.29 o
   1  14   7        7.54       -2.87      8.61 o
   2  14   7      744.19      804.18     22.91 o
   3  14   7      499.07      511.26     26.19 o
   4  14   7      474.01      545.30     49.74 o
   5  14   7      432.61      479.17     28.81 o
   6  14   7      364.63      402.24     35.30 o
   7  14   7      117.66       79.23     16.86 o
   8  14   7      208.24      185.95     34.26 o
   1  15   7        0.07       -4.50     22.49 o
   2  15   7       22.43       16.48      8.43 o
   3  15   7      764.53      874.89     46.37 o
   4  15   7      431.94      469.19     28.10 o
   5  15   7      407.68      400.25     27.36 o
   6  15   7      107.91      125.02     21.75 o
  -3  -9   8       17.55       -2.77     17.99 o
  -2  -9   8        5.76        6.78     14.54 o
  -1  -9   8      275.95      275.77     52.77 o
   0  -9   8      558.26      565.23     41.47 o
   1  -9   8      613.28      580.01     57.79 o
   2  -9   8     1363.52     1390.78     57.28 o
  -5  -8   8      691.70      669.23     64.71 o
  -4  -8   8      842.83      868.23     49.83 o
  -3  -8   8       18.22       11.12     16.61 o
  -2  -8   8      265.86      250.71     25.69 o
  -1  -8   8      170.79      193.59     25.17 o
   0  -8   8       28.23       45.16     16.78 o
   1  -8   8      786.40      820.28     41.65 o
   2  -8   8       77.82       77.73     21.45 o
   3  -8   8        1.24       -2.76     12.00 o
   4  -8   8       70.99      108.31     19.20 o
   5  -8   8      162.36      148.10     25.61 o
  -6  -7   8      114.38       95.00     26.82 o
  -5  -7   8      666.05      672.65     59.86 o
  -4  -7   8      322.52      276.82     27.77 o
  -3  -7   8     1237.77     1254.45     88.58 o
  -2  -7   8        3.81       10.41     11.77 o
  -1  -7   8      945.08      955.14     86.34 o
   0  -7   8      172.23      180.31     16.16 o
   1  -7   8      234.42      257.85     26.18 o
   2  -7   8       68.22       59.55     14.77 o
   3  -7   8      106.79      103.30     23.36 o
   4  -7   8        9.40        8.94     11.42 o
   5  -7   8        1.85       10.18     11.66 o
   6  -7   8      956.74      922.88     53.29 o
  -7  -6   8      138.08      142.27     23.45 o
  -6  -6   8       37.62       51.97     16.51 o
  -5  -6   8       67.29      100.29     18.82 o
  -4  -6   8       24.09       26.90     16.09 o
  -3  -6   8       24.18       32.90     12.60 o
  -2  -6   8     1187.39     1179.14     46.44 o
  -1  -6   8     1737.43     1658.17     65.92 o
   0  -6   8     1152.34     1184.04     37.88 o
   1  -6   8      279.12      262.07     18.04 o
   2  -6   8      579.37      585.13     22.16 o
   3  -6   8       17.99        4.89     10.11 o
   4  -6   8       73.70       63.15     15.27 o
   5  -6   8     1662.40     1664.68     59.86 o
   6  -6   8       68.03       75.78     19.72 o
   7  -6   8      482.79      455.38     41.18 o
  -7  -5   8     1022.13      907.15     48.62 o
  -6  -5   8      861.85      868.83     44.19 o
  -5  -5   8     1203.87     1237.41     42.27 o
  -4  -5   8        2.72       -6.23      9.52 o
  -3  -5   8       69.81       59.52     14.41 o
  -2  -5   8       61.43       96.76     19.72 o
  -1  -5   8       32.81       57.07     12.35 o
   0  -5   8     1038.83     1044.70     36.14 o
   1  -5   8      678.62      646.19     21.32 o
   2  -5   8      105.57      116.57     12.08 o
   3  -5   8      754.00      761.30     31.64 o
   4  -5   8       42.55       40.26     13.11 o
   5  -5   8      294.01      320.47     27.15 o
   6  -5   8       83.14       98.27     21.11 o
   7  -5   8        2.93       22.84     13.50 o
   8  -5   8      113.25      170.94     25.61 o
  -8  -4   8      154.78      144.89     23.32 o
  -7  -4   8      248.90      211.44     26.30 o
  -6  -4   8     1155.00     1153.92     40.57 o
  -5  -4   8      101.89       99.46     18.48 o
  -4  -4   8     1708.92     1615.52     88.60 o
  -3  -4   8      398.44      374.00     25.11 o
  -2  -4   8      122.37      146.40     14.62 o
  -1  -4   8      106.08      115.29     15.64 o
   0  -4   8       33.29       23.03      9.29 o
   1  -4   8      341.02      351.40     16.91 o
   2  -4   8      738.86      731.12     25.78 o
   3  -4   8      848.60      837.64     27.48 o
   4  -4   8      780.55      821.87     25.91 o
   5  -4   8     2324.50     2410.13     96.20 o
   6  -4   8     2859.40     2830.91    108.66 o
   7  -4   8      691.04      681.34     43.95 o
   8  -4   8      294.50      333.23     35.64 o
   9  -4   8       96.98      144.64     25.26 o
  -8  -3   8      452.60      435.08     36.26 o
  -7  -3   8      142.20      158.11     28.37 o
  -6  -3   8      105.52      104.62     24.40 o
  -5  -3   8      343.38      335.05     26.28 o
  -4  -3   8       43.58       56.83     15.64 o
  -3  -3   8     1490.18     1492.39     42.06 o
  -2  -3   8     1344.35     1447.96     40.47 o
  -1  -3   8     2449.18     2489.95     57.16 o
   0  -3   8      287.39      314.24     19.10 o
   1  -3   8     1725.50     1665.84     43.17 o
   2  -3   8       89.48       91.50     10.64 o
   3  -3   8       77.04       72.94      8.00 o
   4  -3   8     1195.51     1175.00     41.14 o
   5  -3   8      719.75      736.52     55.88 o
   6  -3   8      142.71      165.06     23.88 o
   7  -3   8     1648.85     1481.38     69.21 o
   8  -3   8      289.25      288.94     33.57 o
   9  -3   8      131.70      204.51     29.07 o
  10  -3   8       57.05       47.75     18.69 o
  -8  -2   8      636.54      585.67     44.47 o
  -7  -2   8     1338.84     1315.38     53.33 o
  -6  -2   8     1082.83     1121.89     47.44 o
  -5  -2   8       11.28        3.57      7.77 o
  -4  -2   8      178.88      190.83     16.88 o
  -3  -2   8       34.90       27.62      8.52 o
  -2  -2   8      409.22      406.73     22.42 o
  -1  -2   8      268.93      283.51     18.07 o
   0  -2   8     6544.80     6633.71    121.50 o
   1  -2   8      549.85      553.26     28.13 o
   2  -2   8     1129.17     1142.70     24.04 o
   3  -2   8      349.40      404.09     43.28 o
   4  -2   8      323.49      340.38     17.18 o
   5  -2   8      505.30      486.14     23.25 o
   6  -2   8        5.87       10.48      7.19 o
   7  -2   8      107.18      112.16      8.57 o
   8  -2   8       76.08      103.46     21.80 o
   9  -2   8      718.24      633.94     44.64 o
  10  -2   8      549.44      552.27     43.60 o
  -9  -1   8      855.67      838.79     64.02 o
  -8  -1   8      317.54      310.53     24.03 o
  -7  -1   8     1367.80     1266.19     42.15 o
  -6  -1   8      382.56      359.90     23.90 o
  -5  -1   8      338.75      308.65     26.30 o
  -4  -1   8     1709.89     1768.11     46.53 o
  -3  -1   8       12.81        8.88      6.66 o
  -2  -1   8      185.79      217.54     16.61 o
  -1  -1   8      104.32      112.18     11.40 o
   0  -1   8        6.50        6.90      7.33 o
   1  -1   8      654.23      682.56     22.80 o
   2  -1   8     2120.95     2106.28     44.70 o
   3  -1   8     3486.65     3551.11     54.57 o
   4  -1   8     1264.06     1334.04     26.10 o
   5  -1   8     4376.10     4372.28    105.58 o
   6  -1   8      206.11      216.38     17.82 o
   7  -1   8      263.06      271.17     19.60 o
   8  -1   8      144.42      133.55     10.77 o
   9  -1   8        5.54        9.32      6.71 o
  10  -1   8       16.79        8.65     14.88 o
  11  -1   8      514.29      423.89     44.64 o
  -9   0   8      428.43      436.13     59.10 o
  -8   0   8        0.02       19.25     10.51 o
  -7   0   8      399.64      466.90     31.42 o
  -6   0   8      156.51      160.28     30.24 o
  -5   0   8      223.40      255.20     19.09 o
  -4   0   8      437.38      433.72     25.97 o
  -3   0   8      620.17      644.44     21.27 o
  -2   0   8     6421.75     6215.93    101.12 o
  -1   0   8     1405.71     1355.88     47.50 o
   0   0   8      433.31      398.66     17.89 o
   1   0   8      432.80      415.41     15.83 o
   2   0   8     1118.30     1135.75     21.20 o
   3   0   8      447.99      443.49     14.47 o
   4   0   8     4784.46     4893.15     65.39 o
   5   0   8      570.92      599.19     17.78 o
   6   0   8     2434.98     2430.01     64.31 o
   7   0   8     1665.15     1710.90     52.32 o
   8   0   8       64.31       72.14      9.50 o
   9   0   8       17.54        6.67      6.79 o
  10   0   8      202.66      209.13     14.22 o
  11   0   8      111.25       76.13     22.49 o
  -9   1   8      527.47      570.09     26.67 o
  -8   1   8      798.20      789.65     36.97 o
  -7   1   8      232.63      285.11     20.40 o
  -6   1   8      142.25      137.06     14.76 o
  -5   1   8      657.85      648.83     25.58 o
  -4   1   8       45.22       26.52      8.19 o
  -3   1   8     3467.49     3543.31     74.24 o
  -2   1   8      417.25      452.79     19.30 o
  -1   1   8     4968.76     5081.44    151.32 o
   0   1   8     3969.79     3794.55     63.84 o
   1   1   8       72.39       74.13      5.85 o
   2   1   8      875.62      891.08     17.49 o
   3   1   8      407.44      391.40     11.70 o
   4   1   8       87.83       79.95      7.43 o
   5   1   8        0.42       -1.99      3.36 o
   6   1   8     1414.58     1468.54     27.84 o
   7   1   8      175.22      205.00     18.91 o
   8   1   8        1.56       11.42     12.46 o
   9   1   8     2982.31     3057.50    103.16 o
  10   1   8      427.08      411.24     20.37 o
  11   1   8     1040.56     1025.79     32.02 o
  12   1   8        4.18        8.36      8.32 o
  -8   2   8      732.99      819.47     25.50 o
  -7   2   8      466.84      488.66     21.22 o
  -6   2   8        8.35        1.55     10.56 o
  -5   2   8     1041.90     1072.44     32.85 o
  -4   2   8       21.33       27.19      7.36 o
  -3   2   8       14.08        5.63      6.79 o
  -2   2   8      236.66      222.86     12.92 o
  -1   2   8        5.00        3.49      4.00 o
   0   2   8     2921.25     3042.71     47.98 o
   1   2   8     2340.32     2361.49     55.71 o
   2   2   8     4987.13     4785.26     63.48 o
   3   2   8      897.06      972.39     34.91 o
   4   2   8     6496.03     6698.12    111.02 o
   5   2   8     2636.07     2644.94     42.42 o
   6   2   8      366.69      369.26     14.61 o
   7   2   8      258.06      271.69     13.78 o
   8   2   8      258.37      283.06     33.22 o
   9   2   8        7.08       -2.19      7.68 o
  10   2   8      769.16      743.82     34.09 o
  11   2   8      904.85      858.38     37.53 o
  12   2   8      277.14      339.71     26.10 o
  -7   3   8      109.34      128.03     25.95 o
  -6   3   8      183.40      220.06     13.07 o
  -5   3   8      521.16      491.24     21.89 o
  -4   3   8     2498.62     2455.30     60.07 o
  -3   3   8     3525.07     3500.32     61.81 o
  -2   3   8     3776.82     3692.18     64.03 o
  -1   3   8       71.92       75.85      6.89 o
   0   3   8       11.73        8.91      3.59 o
   1   3   8      448.67      412.54     11.75 o
   2   3   8      524.38      549.51     13.71 o
   3   3   8     9276.53     9591.60    117.98 o
   4   3   8     3552.15     3767.52     57.07 o
   5   3   8     1733.52     1847.43     35.20 o
   6   3   8      288.98      256.56     14.48 o
   7   3   8       38.40       35.22      6.66 o
   8   3   8      506.74      492.13     29.24 o
   9   3   8       56.65       70.47     21.97 o
  10   3   8       23.30       22.72     20.76 o
  11   3   8       30.82       29.72     11.61 o
  12   3   8      272.64      226.27     23.49 o
  -8   4   8      117.11      137.03     26.99 o
  -7   4   8       99.43      102.19     16.37 o
  -6   4   8      664.01      590.67     36.33 o
  -5   4   8      328.98      308.61     23.24 o
  -4   4   8      661.58      612.06     15.48 o
  -3   4   8     1693.42     1687.55     30.28 o
  -2   4   8     2081.82     2114.44     39.55 o
  -1   4   8     4826.42     5098.23     85.90 o
   0   4   8      129.56      145.95      7.88 o
   1   4   8       35.29       27.73      4.45 o
   2   4   8      509.37      558.22     13.75 o
   3   4   8     1120.69     1226.12     26.41 o
   4   4   8      606.91      624.33     14.20 o
   5   4   8      554.92      551.61     15.69 o
   6   4   8     1021.70     1046.40     31.57 o
   7   4   8      132.83      172.28     25.61 o
   8   4   8     2405.90     2406.63     55.36 o
   9   4   8      678.13      704.21     31.47 o
  10   4   8      629.95      582.49     34.09 o
  11   4   8       95.14      100.71     17.24 o
  12   4   8       17.52       26.52     13.01 o
  -8   5   8      200.52      290.67     35.99 o
  -7   5   8        0.48       -5.88     11.07 o
  -6   5   8      288.81      261.66     22.36 o
  -5   5   8       29.37       49.31      9.50 o
  -4   5   8       27.69       20.56      7.38 o
  -3   5   8        2.31       -2.18      5.79 o
  -2   5   8       41.31       32.54      4.35 o
  -1   5   8      966.25      928.54     19.80 o
   0   5   8     1155.67     1052.96     19.57 o
   1   5   8     6668.40     6739.48     85.23 o
   2   5   8     5075.74     5227.47     68.19 o
   3   5   8     2288.21     2413.02     31.18 o
   4   5   8     2308.26     2205.53     29.93 o
   5   5   8       50.85       39.85      5.96 o
   6   5   8       67.00       79.08      8.41 o
   7   5   8     1902.79     1883.21     46.02 o
   8   5   8      528.12      542.94     22.61 o
   9   5   8     1586.21     1481.58     41.68 o
  10   5   8     1975.24     1884.08     59.81 o
  11   5   8      790.25      757.12     54.33 o
  12   5   8      101.45       82.01     25.61 o
  -8   6   8      174.30      172.33     27.34 o
  -7   6   8      201.53      212.12     28.72 o
  -6   6   8      210.28      196.20     26.30 o
  -5   6   8     1975.21     1978.65     48.21 o
  -4   6   8     1691.34     1695.03     41.34 o
  -3   6   8     1238.93     1282.02     33.73 o
  -2   6   8      905.39      906.25     48.28 o
  -1   6   8       17.56       11.00      4.67 o
   0   6   8      395.63      365.70     18.20 o
   1   6   8     1539.60     1487.33     24.76 o
   2   6   8     5155.86     5142.72     58.54 o
   3   6   8     5807.76     5875.92     65.94 o
   4   6   8      189.60      171.25      8.82 o
   5   6   8        1.31        5.64      4.11 o
   6   6   8       15.32       20.09      5.31 o
   7   6   8       63.16       85.15     12.88 o
   8   6   8        9.38       13.43      7.28 o
   9   6   8      161.51      160.24     19.08 o
  10   6   8      456.88      432.55     30.37 o
  11   6   8      113.16      100.18     17.00 o
  12   6   8     1463.75     1261.30     76.82 o
  -7   7   8      209.22      177.86     25.26 o
  -6   7   8     1751.98     1789.16     58.31 o
  -5   7   8      108.84      111.82     11.91 o
  -4   7   8     1343.30     1356.66     40.41 o
  -3   7   8      441.32      441.53     21.73 o
  -2   7   8     1377.32     1342.69     33.53 o
  -1   7   8      291.42      289.68     13.15 o
   0   7   8       57.31       61.39      7.08 o
   1   7   8      107.76      121.92      6.38 o
   2   7   8     1442.64     1536.45     39.50 o
   3   7   8      245.44      258.78      8.59 o
   4   7   8      311.34      302.40     11.07 o
   5   7   8     1436.57     1453.02     37.13 o
   6   7   8      317.68      335.81     15.04 o
   7   7   8     1084.84     1106.99     33.83 o
   8   7   8     3632.53     3490.90     75.98 o
   9   7   8      573.69      570.32     26.22 o
  10   7   8      274.05      275.41     21.26 o
  11   7   8      130.35      108.84     18.11 o
  12   7   8       73.83       80.28     24.91 o
  -7   8   8       66.41       66.78     16.61 o
  -6   8   8      223.00      256.90     28.72 o
  -5   8   8       54.14       65.99     16.09 o
  -4   8   8      223.93      210.54     25.25 o
  -3   8   8      101.51      112.39     10.84 o
  -2   8   8      347.80      307.35     15.35 o
  -1   8   8     1641.53     1570.98     28.97 o
   0   8   8     2448.36     2360.38     39.07 o
   1   8   8     7316.46     7184.56     96.93 o
   2   8   8        0.19       -1.44      3.06 o
   3   8   8      911.47      923.64     17.80 o
   4   8   8      562.47      566.25     15.04 o
   5   8   8      554.51      611.16     21.94 o
   6   8   8     1217.12     1242.47     31.04 o
   7   8   8     2409.49     2338.83     48.99 o
   8   8   8     2850.80     2639.37     62.65 o
   9   8   8     1255.22     1206.27     38.86 o
  10   8   8      782.72      839.42     32.89 o
  11   8   8        0.61       -9.42      9.42 o
  12   8   8       48.51       40.87     15.75 o
  -6   9   8      558.34      545.01     40.49 o
  -5   9   8      389.39      416.15     21.11 o
  -4   9   8     1152.44     1167.52     36.50 o
  -3   9   8      157.61      152.36     11.79 o
  -2   9   8      477.06      486.78     14.80 o
  -1   9   8      170.24      178.98     14.68 o
   0   9   8     1362.64     1357.27     22.70 o
   1   9   8      569.70      536.81     14.38 o
   2   9   8     2242.53     2266.44     36.18 o
   3   9   8      265.62      284.83     10.42 o
   4   9   8      389.13      371.77     13.41 o
   5   9   8        1.43       -2.93      5.21 o
   6   9   8      382.18      333.53     20.31 o
   7   9   8      212.87      221.22     17.67 o
   8   9   8       80.95       62.78     14.41 o
   9   9   8      564.86      495.95     28.17 o
  10   9   8       18.05       24.49     10.19 o
  11   9   8      713.44      609.40     34.09 o
  12   9   8      806.52      784.54     42.55 o
  -5  10   8      108.84      164.02     23.88 o
  -4  10   8      262.98      250.53     26.64 o
  -3  10   8       94.87       92.12     10.91 o
  -2  10   8       57.88       67.33      6.82 o
  -1  10   8       18.14       28.20      5.54 o
   0  10   8       91.58       92.22      7.40 o
   1  10   8       21.56       20.06      6.14 o
   2  10   8      126.36      115.44      8.40 o
   3  10   8     1295.60     1323.52     32.39 o
   4  10   8      585.38      613.98     19.42 o
   5  10   8     2022.34     1998.85     48.22 o
   6  10   8     1676.11     1651.36     53.20 o
   7  10   8     3128.57     3140.83    106.49 o
   8  10   8      212.95      228.37     23.49 o
   9  10   8       75.35       65.08     15.90 o
  10  10   8      571.62      469.69     53.29 o
  11  10   8      144.79      117.28     20.38 o
  -4  11   8      626.94      647.73     29.41 o
  -3  11   8        0.86       16.62      7.95 o
  -2  11   8      672.43      658.09     54.85 o
  -1  11   8      838.12      838.56     19.45 o
   0  11   8     1319.97     1366.25     27.95 o
   1  11   8        5.20        6.89      4.92 o
   2  11   8        0.04        8.60      4.89 o
   3  11   8       45.85       53.29      7.04 o
   4  11   8      458.31      465.04     21.81 o
   5  11   8     2217.94     2249.89     67.04 o
   6  11   8     3386.26     3260.22     71.65 o
   7  11   8      841.63      869.67     51.97 o
   8  11   8      448.99      432.32     27.27 o
   9  11   8       70.47       76.83     17.13 o
  10  11   8      193.18      254.29     27.95 o
  11  11   8       13.99       21.09     13.99 o
  -3  12   8      627.50      634.16     25.32 o
  -2  12   8      167.03      172.53     14.90 o
  -1  12   8      678.47      696.09     41.73 o
   0  12   8      464.30      489.44     14.69 o
   1  12   8      728.88      753.66     19.70 o
   2  12   8      178.63      188.80     10.97 o
   3  12   8       10.73       11.40      6.28 o
   4  12   8        0.98        8.68      8.19 o
   5  12   8      627.53      520.62     30.66 o
   6  12   8        2.99       -5.73     14.71 o
   7  12   8      239.05      199.73     22.83 o
   8  12   8      194.82      178.04     34.08 o
   9  12   8      327.77      305.12     47.24 o
  10  12   8      220.02      272.17     29.60 o
  -2  13   8        1.38        6.23      7.59 o
  -1  13   8        5.76        4.22      7.65 o
   0  13   8      104.05       94.26     12.02 o
   1  13   8        1.70       -0.65      5.65 o
   2  13   8      781.68      796.38     26.24 o
   3  13   8      876.41      923.17     28.17 o
   4  13   8     1803.45     1921.21     52.70 o
   5  13   8      392.83      423.79     26.45 o
   6  13   8      724.70      839.29     75.61 o
   7  13   8       83.10       87.77     17.59 o
   8  13   8        0.02       -7.31     10.88 o
   9  13   8      383.59      437.67     35.70 o
  -1  14   8      270.63      258.87     18.77 o
   0  14   8       77.87       75.26     11.88 o
   1  14   8       13.41       12.52      7.23 o
   2  14   8        0.05       -3.37      6.37 o
   3  14   8      565.13      507.13     29.82 o
   4  14   8      551.44      615.93     28.31 o
   5  14   8     1452.42     1524.28     47.22 o
   6  14   8      413.93      364.92     30.29 o
   7  14   8       47.45       51.52     15.74 o
   8  14   8        0.64       12.70     13.15 o
   2  15   8        8.60        9.67      9.33 o
   3  15   8       10.11       -9.05      9.05 o
   4  15   8       59.97       71.74     13.80 o
   5  15   8        5.58       -3.77     10.62 o
   6  15   8      588.18      685.65     34.01 o
  -3  -8   9      271.96      353.30     46.71 o
  -2  -8   9      323.48      317.72     34.95 o
  -1  -8   9      177.31      158.04     48.79 o
   0  -8   9       28.16       20.07     16.96 o
   1  -8   9      593.69      660.58     50.87 o
   2  -8   9        3.75       15.23     17.65 o
   3  -8   9      127.44       94.12     23.88 o
  -4  -7   9      194.40      200.62     49.31 o
  -3  -7   9        0.30      -11.50     11.94 o
  -2  -7   9      154.39      139.63     20.65 o
  -1  -7   9      827.40      830.56     34.73 o
   0  -7   9     1420.11     1363.67     78.90 o
   1  -7   9      889.67      893.85     43.55 o
   2  -7   9      232.34      283.06     37.03 o
   3  -7   9      199.27      231.50     33.57 o
   4  -7   9       26.21       36.33     18.69 o
   5  -7   9       22.08       12.11     14.53 o
  -6  -6   9      683.10      784.46     63.32 o
  -5  -6   9     1303.18     1290.29    121.98 o
  -4  -6   9      290.78      283.23     32.53 o
  -3  -6   9       36.58       37.87     19.20 o
  -2  -6   9      149.68      112.37     18.22 o
  -1  -6   9       32.66       11.26     10.63 o
   0  -6   9      571.07      594.33     27.10 o
   1  -6   9      604.07      575.18     37.34 o
   2  -6   9      552.46      494.37     43.17 o
   3  -6   9       44.24       16.96     15.23 o
   4  -6   9       68.72       43.60     17.30 o
   5  -6   9      378.13      405.90     41.87 o
   6  -6   9        2.81        7.61     14.53 o
   7  -6   9      293.88      339.11     37.37 o
  -6  -5   9      255.57      265.76     29.41 o
  -5  -5   9      111.59      106.92     19.57 o
  -4  -5   9     1073.27     1176.10    111.94 o
  -3  -5   9       51.23       49.53     14.63 o
  -2  -5   9     1136.85     1231.88     48.68 o
  -1  -5   9       36.60       34.71     12.47 o
   0  -5   9      952.58      976.85     34.03 o
   1  -5   9       17.52       -0.97     10.04 o
   2  -5   9       12.67        5.87      7.58 o
   3  -5   9        0.67       -6.71      6.71 o
   4  -5   9       53.68       54.33     17.99 o
   5  -5   9      943.37      952.29     55.71 o
   6  -5   9     1013.42     1010.42     58.48 o
   7  -5   9     1386.90     1416.32     71.63 o
   8  -5   9        0.28        0.35     13.15 o
  -7  -4   9      452.59      487.02     39.88 o
  -6  -4   9        0.98       25.88     13.94 o
  -5  -4   9       31.32       40.02     11.43 o
  -4  -4   9       52.82       35.04     15.39 o
  -3  -4   9      745.80      748.79     60.43 o
  -2  -4   9     1840.92     1781.48    105.19 o
  -1  -4   9     2016.06     2073.21     64.33 o
   0  -4   9     2230.69     2180.83     65.51 o
   1  -4   9      188.11      186.84     20.67 o
   2  -4   9       14.52       24.67     10.39 o
   3  -4   9      494.60      484.11     22.46 o
   4  -4   9      438.87      448.67     23.43 o
   5  -4   9       47.58       52.03      8.48 o
   6  -4   9     1222.84     1081.36     59.52 o
   7  -4   9      302.76      386.18     39.45 o
   8  -4   9      202.87      257.45     33.22 o
   9  -4   9      496.91      571.65     44.29 o
  -7  -3   9     1013.13     1129.11     73.01 o
  -6  -3   9     1409.32     1421.36     57.01 o
  -5  -3   9      148.89      170.46     23.44 o
  -4  -3   9       48.43       32.35     10.27 o
  -3  -3   9      526.38      589.10     26.58 o
  -2  -3   9       95.41       92.68     12.71 o
  -1  -3   9     1132.82     1125.97     35.17 o
   0  -3   9     2537.58     2523.72     58.78 o
   1  -3   9       20.76       18.87      9.89 o
   2  -3   9      225.23      225.33     15.88 o
   3  -3   9       13.56       -0.29      6.10 o
   4  -3   9     1181.04     1234.02     35.45 o
   5  -3   9       61.12       62.25     10.90 o
   6  -3   9        1.09       12.26      7.04 o
   7  -3   9        0.11       -0.35     12.11 o
   8  -3   9      245.90      206.93     30.11 o
   9  -3   9      234.01      215.23     31.49 o
  -8  -2   9      147.40      147.48     23.81 o
  -7  -2   9     1121.76     1076.60     92.22 o
  -6  -2   9        8.39       -0.12     15.57 o
  -5  -2   9     1384.19     1244.55     50.47 o
  -4  -2   9      141.45      142.13     15.69 o
  -3  -2   9     1104.57     1064.47     35.47 o
  -2  -2   9       43.32       38.81     13.96 o
  -1  -2   9        5.95       11.79      7.03 o
   0  -2   9      375.98      366.62     26.55 o
   1  -2   9       24.13       30.27      8.36 o
   2  -2   9      284.19      263.93     25.88 o
   3  -2   9      514.36      485.04     39.97 o
   4  -2   9     2441.69     2353.46     66.15 o
   5  -2   9     1775.89     1736.77     52.82 o
   6  -2   9      968.74     1040.88     45.68 o
   7  -2   9      575.09      604.07     19.93 o
   8  -2   9      102.57       61.94     18.34 o
   9  -2   9       93.34       97.58     23.53 o
  10  -2   9      333.57      313.51     38.76 o
  -8  -1   9        8.58       21.56     11.40 o
  -7  -1   9      206.85      252.76     27.39 o
  -6  -1   9      497.22      475.33     34.86 o
  -5  -1   9       51.85       30.79     14.53 o
  -4  -1   9      975.63      984.59     33.91 o
  -3  -1   9     3600.17     3506.28     76.42 o
  -2  -1   9     3645.22     3664.48     96.64 o
  -1  -1   9      995.05      998.59     34.68 o
   0  -1   9     1128.13     1121.05     49.66 o
   1  -1   9      267.75      269.46     16.81 o
   2  -1   9      463.79      437.83     18.46 o
   3  -1   9     1405.03     1376.09     35.36 o
   4  -1   9     2624.82     2732.98     68.71 o
   5  -1   9     1095.31     1187.23     41.41 o
   6  -1   9     1734.47     1628.71     50.83 o
   7  -1   9      244.43      231.80     29.24 o
   8  -1   9      817.93      841.08     25.88 o
   9  -1   9      331.23      339.93     19.39 o
  10  -1   9      315.20      416.28     43.95 o
  11  -1   9       65.25       45.68     21.11 o
  -8   0   9      550.03      593.58     40.97 o
  -7   0   9      494.42      491.08     28.83 o
  -6   0   9       91.96       86.90     13.85 o
  -5   0   9      295.96      337.85     22.57 o
  -4   0   9      541.53      551.71     24.90 o
  -3   0   9      330.17      356.48     18.99 o
  -2   0   9      248.52      279.70     23.12 o
  -1   0   9     4584.33     4530.26    110.72 o
   0   0   9       62.27       72.63     12.21 o
   1   0   9      657.13      663.01     22.96 o
   2   0   9       73.24       77.75      9.66 o
   3   0   9      880.13      914.52     31.23 o
   4   0   9      726.99      726.42     23.82 o
   5   0   9       66.05       80.18     11.30 o
   6   0   9      418.69      425.28     39.79 o
   7   0   9      148.66      165.86     17.15 o
   8   0   9      679.99      637.04     29.91 o
   9   0   9      400.00      371.71     18.41 o
  10   0   9     2339.63     2343.00     52.61 o
  11   0   9      526.25      472.68     48.79 o
  -8   1   9      759.83      875.81     52.94 o
  -7   1   9      229.28      215.99     22.75 o
  -6   1   9      596.46      550.47     33.16 o
  -5   1   9      951.04      978.12     41.10 o
  -4   1   9      257.00      266.41     23.43 o
  -3   1   9       96.84      123.37     13.45 o
  -2   1   9        3.39        4.68      6.20 o
  -1   1   9     1027.61      991.05     30.90 o
   0   1   9       76.26       85.65     10.26 o
   1   1   9     1408.37     1408.88     35.56 o
   2   1   9     3815.48     3749.73     73.54 o
   3   1   9     3979.58     3874.73    140.25 o
   4   1   9     2849.01     2819.19     58.30 o
   5   1   9      759.95      742.88     24.14 o
   6   1   9      957.53     1039.73     38.96 o
   7   1   9        3.40        2.77     10.73 o
   8   1   9       10.59       -7.61     10.38 o
   9   1   9      719.84      649.93     31.18 o
  10   1   9      949.73      878.17     55.54 o
  11   1   9       67.61       62.46     10.01 o
  -8   2   9        0.21       63.06     14.05 o
  -7   2   9      527.46      474.97     24.09 o
  -6   2   9      443.52      506.80     29.65 o
  -5   2   9      487.53      514.36     38.24 o
  -4   2   9     1101.20     1106.95     41.69 o
  -3   2   9     5412.54     5390.14    129.68 o
  -2   2   9     2020.55     2050.03     92.30 o
  -1   2   9      124.36      143.62     10.78 o
   0   2   9      480.05      482.20     16.74 o
   1   2   9      225.60      211.31     12.61 o
   2   2   9      207.19      225.61     14.08 o
   3   2   9     7787.66     7977.68    138.99 o
   4   2   9     2126.09     2282.13     64.51 o
   5   2   9     3174.59     3293.46     57.14 o
   6   2   9       11.09        6.59      4.68 o
   7   2   9     1385.03     1340.90     34.09 o
   8   2   9      222.84      214.54     30.45 o
   9   2   9      465.78      411.09     43.95 o
  10   2   9       51.84       50.75     12.97 o
  11   2   9       10.13       10.55     10.77 o
  12   2   9      238.28      227.31     44.47 o
  -8   3   9      257.02      215.23     34.26 o
  -7   3   9      172.08      196.05     30.11 o
  -6   3   9      338.72      325.49     16.62 o
  -5   3   9       81.27       92.53     10.77 o
  -4   3   9     1017.26     1036.03     30.38 o
  -3   3   9        0.58       -5.27      5.27 o
  -2   3   9     3372.08     3321.38     68.26 o
  -1   3   9      470.98      508.62     17.17 o
   0   3   9      484.32      475.20     16.63 o
   1   3   9      334.48      315.58     19.78 o
   2   3   9        5.37        6.77      4.73 o
   3   3   9       60.01       49.81      9.14 o
   4   3   9       65.14       49.03      8.11 o
   5   3   9      709.53      795.78     19.65 o
   6   3   9       62.45       66.98      7.96 o
   7   3   9     1062.05     1079.31     26.98 o
   8   3   9     2069.57     1941.56     57.40 o
   9   3   9      917.25      802.80     52.94 o
  10   3   9     1195.04     1242.19     48.05 o
  11   3   9       68.66       65.27     14.41 o
  12   3   9       47.47       41.26     13.84 o
  -8   4   9      160.53      160.21     30.45 o
  -7   4   9       80.92       53.19     17.30 o
  -6   4   9      640.04      602.91     31.55 o
  -5   4   9      166.56      153.58     14.88 o
  -4   4   9      242.17      246.52     12.72 o
  -3   4   9      113.49      116.40      9.18 o
  -2   4   9      206.78      210.00     11.10 o
  -1   4   9       63.35       62.80      6.80 o
   0   4   9     3696.22     3934.61     57.39 o
   1   4   9     8942.25     8958.13    111.81 o
   2   4   9     3980.63     4009.81     55.63 o
   3   4   9     4305.17     4285.94     71.45 o
   4   4   9      802.25      776.21     22.88 o
   5   4   9      561.70      578.48     16.58 o
   6   4   9       27.12       30.60      6.53 o
   7   4   9     1224.42     1223.34     35.06 o
   8   4   9       56.37       56.17      9.81 o
   9   4   9     1056.56     1118.81     41.88 o
  10   4   9      235.80      204.60     22.25 o
  11   4   9      770.81      678.17     35.57 o
  12   4   9      274.38      283.93     27.01 o
  -7   5   9      490.48      550.20     43.60 o
  -6   5   9      220.26      199.11     21.14 o
  -5   5   9      487.62      506.87     34.95 o
  -4   5   9     2016.19     1886.09     56.52 o
  -3   5   9     1817.73     1807.71     31.53 o
  -2   5   9      376.32      285.47     11.57 o
  -1   5   9       48.95       47.19      5.93 o
   0   5   9     1445.16     1436.37     27.82 o
   1   5   9       78.89       90.78      6.89 o
   2   5   9     8395.13     8729.94    118.91 o
   3   5   9     2072.97     2095.99     58.20 o
   4   5   9     2321.77     2400.53     37.53 o
   5   5   9      365.96      372.77     19.71 o
   6   5   9       44.15       44.35      7.10 o
   7   5   9      441.17      530.68     36.43 o
   8   5   9      307.54      315.80     20.22 o
   9   5   9       23.67       13.71     11.45 o
  10   5   9        0.28       -7.80      8.13 o
  11   5   9      453.72      440.50     49.14 o
  12   5   9      313.49      317.31     43.95 o
  -7   6   9      363.30      326.66     37.37 o
  -6   6   9      236.67      276.47     23.67 o
  -5   6   9     1805.67     1777.88     64.88 o
  -4   6   9      518.84      536.93     22.30 o
  -3   6   9      421.37      421.43     24.13 o
  -2   6   9     3057.18     2870.57     73.40 o
  -1   6   9      234.19      211.85      9.53 o
   0   6   9      539.82      521.70     14.79 o
   1   6   9       20.38       15.29      4.61 o
   2   6   9      380.52      334.91     11.45 o
   3   6   9      520.35      495.11     12.80 o
   4   6   9      450.52      482.61     13.83 o
   5   6   9     1808.31     1838.93     34.55 o
   6   6   9        2.98       13.58      5.55 o
   7   6   9     2833.18     2827.33     55.29 o
   8   6   9      777.59      770.62     51.63 o
   9   6   9     1020.16     1047.67     36.67 o
  10   6   9      235.88      238.93     30.28 o
  11   6   9       46.53       50.18     21.80 o
  12   6   9      159.56      142.22     31.49 o
  -7   7   9      236.30      216.62     29.41 o
  -6   7   9      344.93      478.22     36.68 o
  -5   7   9       91.54       94.02     12.05 o
  -4   7   9        8.47       10.96      7.57 o
  -3   7   9      798.35      764.70     25.86 o
  -2   7   9      691.63      649.38     22.68 o
  -1   7   9      786.13      742.14     21.04 o
   0   7   9     5354.26     5332.96     86.55 o
   1   7   9     2906.76     2919.63     48.69 o
   2   7   9     1271.04     1261.68     23.46 o
   3   7   9      645.99      668.97     14.12 o
   4   7   9      263.77      277.17     13.24 o
   5   7   9       27.31       21.61      5.87 o
   6   7   9     1551.56     1576.82     34.19 o
   7   7   9      554.11      530.85     19.65 o
   8   7   9     1009.32     1039.33     34.35 o
   9   7   9      613.25      614.49     27.08 o
  10   7   9     1000.22      975.59     35.18 o
  11   7   9      246.23      295.46     29.41 o
  12   7   9      177.89      140.49     32.53 o
  -5   8   9      687.12      725.52     35.12 o
  -4   8   9     1523.19     1533.65     39.69 o
  -3   8   9        9.77        3.71      6.56 o
  -2   8   9       78.34       92.61      9.59 o
  -1   8   9      325.13      360.98     15.57 o
   0   8   9      382.99      445.11     16.74 o
   1   8   9     3323.50     3420.46     53.79 o
   2   8   9     2790.54     2867.81     39.38 o
   3   8   9      171.44      175.61      9.49 o
   4   8   9       21.41       25.60      6.32 o
   5   8   9      105.16       95.35      9.82 o
   6   8   9      374.51      376.07     16.23 o
   7   8   9       68.51       58.65     10.23 o
   8   8   9       69.60       62.16     11.39 o
   9   8   9      145.71      155.90     16.24 o
  10   8   9      259.90      235.11     20.54 o
  11   8   9     1057.06     1067.38     51.21 o
  12   8   9      553.89      578.47     41.87 o
  -5   9   9      759.92      876.15     55.02 o
  -4   9   9       30.13       22.62      9.36 o
  -3   9   9      482.16      497.97     16.60 o
  -2   9   9      153.16      147.49      9.79 o
  -1   9   9      208.63      202.27     11.31 o
   0   9   9       77.52       88.36      7.88 o
   1   9   9      322.48      316.92     11.59 o
   2   9   9       50.52       50.73      6.23 o
   3   9   9      740.11      728.94     15.90 o
   4   9   9     2515.22     2550.66     49.31 o
   5   9   9      800.20      842.24     24.68 o
   6   9   9      678.76      663.79     22.34 o
   7   9   9     1086.92     1066.44     65.89 o
   8   9   9      875.41      731.50     35.66 o
   9   9   9      498.28      487.78     28.62 o
  10   9   9      294.80      328.35     54.15 o
  11   9   9      361.43      361.65     26.22 o
  12   9   9      711.53      731.46     43.47 o
  -5  10   9      244.63      224.58     30.45 o
  -4  10   9      198.81      204.52     27.51 o
  -3  10   9      124.48      111.10     10.68 o
  -2  10   9      440.21      463.85     15.19 o
  -1  10   9     1617.14     1630.33     32.96 o
   0  10   9     3288.57     3289.87     52.52 o
   1  10   9        5.82       12.86      5.62 o
   2  10   9       64.08       54.57      6.72 o
   3  10   9       44.59       51.17      6.64 o
   4  10   9        1.60       17.34      5.52 o
   5  10   9     1303.19     1347.58     32.60 o
   6  10   9     1084.41     1061.40     33.79 o
   7  10   9     1535.49     1536.50     53.04 o
   8  10   9      506.20      489.51     34.33 o
   9  10   9      545.41      543.10     46.89 o
  10  10   9       35.26       21.20     13.33 o
  11  10   9       30.63       22.15     14.44 o
  -4  11   9       13.43        6.43      9.42 o
  -3  11   9      403.76      476.29     52.08 o
  -2  11   9      576.78      594.66     20.35 o
  -1  11   9     1034.91     1088.31     24.09 o
   0  11   9      294.34      307.17     13.07 o
   1  11   9     1804.23     1775.14     31.91 o
   2  11   9      468.32      480.34     15.58 o
   3  11   9       21.47       17.49      5.80 o
   4  11   9       84.68       78.36     10.11 o
   5  11   9       85.12       80.41     10.89 o
   6  11   9      275.88      261.01     25.06 o
   7  11   9       18.03       27.71     13.29 o
   8  11   9      870.57      900.51     42.36 o
   9  11   9      433.53      445.80     34.26 o
  10  11   9      822.45      843.21     59.69 o
  11  11   9      548.38      598.81     42.81 o
  -3  12   9      478.70      496.35     24.71 o
  -2  12   9       43.79       37.92     10.38 o
  -1  12   9       27.71       34.78      7.57 o
   0  12   9        1.35       -0.03      5.13 o
   1  12   9       14.01       10.31      5.56 o
   2  12   9      366.34      374.43     15.35 o
   3  12   9      650.62      678.98     23.31 o
   4  12   9      603.98      601.65     29.34 o
   5  12   9      192.55      207.38     21.23 o
   6  12   9     1315.08     1216.84     47.93 o
   7  12   9       13.48       14.52      9.78 o
   8  12   9      105.75      114.28     15.10 o
   9  12   9      611.32      604.87     41.09 o
  10  12   9      265.59      268.11     49.66 o
  -2  13   9      326.13      381.02     22.14 o
  -1  13   9     1690.71     1703.27     84.09 o
   0  13   9      135.91      155.69     11.89 o
   1  13   9        5.68        0.81      5.59 o
   2  13   9      164.01      164.98     11.21 o
   3  13   9      145.20      136.55     15.34 o
   4  13   9      429.71      424.11     29.78 o
   5  13   9     1553.72     1545.82     62.11 o
   6  13   9      622.34      576.59     34.66 o
   7  13   9      406.12      345.28     29.85 o
   8  13   9       81.93      100.36     18.96 o
   9  13   9       17.97       17.48     25.26 o
   0  14   9      208.31      213.83     19.57 o
   1  14   9      316.26      353.76     20.77 o
   2  14   9        6.56        3.17      7.08 o
   3  14   9       67.77       65.78     18.17 o
   4  14   9       52.73       60.90     14.30 o
   5  14   9       32.86       29.59     13.21 o
   6  14   9      110.97       84.53     16.99 o
   7  14   9      782.34      740.69     39.69 o
   8  14   9      650.25      633.32     42.88 o
   2  15   9      113.74      106.23     20.42 o
   3  15   9      820.21      844.11     37.98 o
   4  15   9      315.98      354.79     28.75 o
   5  15   9      407.77      423.13     77.51 o
   6  15   9       41.12       23.64     13.80 o
  -3  -7  10       50.61       13.50     20.42 o
  -2  -7  10       35.72       42.20     15.29 o
  -1  -7  10        3.84      -14.88     14.88 o
   0  -7  10      236.25      214.89     35.30 o
   1  -7  10      232.35      271.98     39.79 o
   2  -7  10      948.33      942.25     62.29 o
   3  -7  10        0.98        3.46     16.61 o
   4  -7  10      475.09      522.86     50.87 o
  -4  -6  10        8.00       -0.10     13.60 o
  -3  -6  10      395.80      389.26     33.67 o
  -2  -6  10      208.47      220.67     25.42 o
  -1  -6  10      108.53      142.27     20.31 o
   0  -6  10      394.08      417.16     32.03 o
   1  -6  10       18.37       46.71     19.38 o
   2  -6  10      120.95      130.78     16.45 o
   3  -6  10      262.18      243.26     35.30 o
   4  -6  10      378.22      353.99     41.18 o
   5  -6  10      190.53      160.21     28.37 o
  -5  -5  10        9.18       -7.01     12.11 o
  -4  -5  10       16.79       22.16     13.82 o
  -3  -5  10        0.45       11.10     11.28 o
  -2  -5  10      376.28      382.16     31.22 o
  -1  -5  10     3678.71     3613.23    100.00 o
   0  -5  10      983.86     1020.49     43.39 o
   1  -5  10      189.25      163.33     29.41 o
   2  -5  10      547.12      593.10     46.02 o
   3  -5  10      107.70      110.55     14.91 o
   4  -5  10       93.68       83.51     10.82 o
   5  -5  10      185.36      207.97     31.84 o
   6  -5  10      616.39      642.59     48.10 o
   7  -5  10        0.52       23.53     15.57 o
  -6  -4  10      593.75      501.12     73.01 o
  -5  -4  10      122.38      150.13     18.61 o
  -4  -4  10       14.91        5.56     12.46 o
  -3  -4  10      433.56      400.26     32.69 o
  -2  -4  10       66.70       47.93     14.07 o
  -1  -4  10      953.79      975.70     42.54 o
   0  -4  10      395.59      400.02     43.60 o
   1  -4  10     1909.67     1814.26     86.16 o
   2  -4  10      231.77      221.81     32.18 o
   3  -4  10      123.54      145.06     17.09 o
   4  -4  10      596.84      597.73     28.37 o
   5  -4  10      152.35      146.66     14.19 o
   6  -4  10      711.01      701.41     49.14 o
   7  -4  10       65.37       21.45     17.30 o
   8  -4  10       36.95       29.07     18.34 o
  -6  -3  10      238.96      290.69     31.04 o
  -5  -3  10      185.11      207.27     63.67 o
  -4  -3  10      144.51      144.34     17.25 o
  -3  -3  10     1830.43     1780.81     50.99 o
  -2  -3  10       12.62       11.38      8.41 o
  -1  -3  10      161.20      170.07     18.72 o
   0  -3  10       55.52       73.01     20.42 o
   1  -3  10      416.67      418.01     42.56 o
   2  -3  10       50.09       61.02     12.20 o
   3  -3  10      744.61      787.92     50.87 o
   4  -3  10      501.59      497.84     26.46 o
   5  -3  10      437.40      422.71     24.41 o
   6  -3  10     1802.39     1795.81     52.70 o
   7  -3  10      143.94      147.76     28.03 o
   8  -3  10       68.47       70.94     21.11 o
   9  -3  10       68.63       84.78     23.53 o
  -7  -2  10        4.64       17.62     14.38 o
  -6  -2  10       19.50        8.10     12.95 o
  -5  -2  10        0.33       -1.35     11.94 o
  -4  -2  10     1007.92      985.50     36.56 o
  -3  -2  10     1297.92     1132.08     51.59 o
  -2  -2  10     5094.14     4831.26    100.07 o
  -1  -2  10     3354.91     3192.73     89.43 o
   0  -2  10      339.95      371.80     28.38 o
   1  -2  10       53.53       40.64     11.49 o
   2  -2  10      323.82      303.85     22.90 o
   3  -2  10        3.01       -0.69      7.57 o
   4  -2  10        9.81       24.22     13.15 o
   5  -2  10     2317.62     2338.05     67.43 o
   6  -2  10      295.81      257.31     20.78 o
   7  -2  10      261.37      254.77     40.66 o
   8  -2  10      314.21      246.03     33.57 o
   9  -2  10      237.26      233.57     33.22 o
  -7  -1  10      479.46      506.80     41.01 o
  -6  -1  10      160.99      198.61     24.79 o
  -5  -1  10       14.19       10.97     10.98 o
  -4  -1  10      583.62      582.76     38.00 o
  -3  -1  10      537.23      490.37     27.63 o
  -2  -1  10      365.57      359.71     28.73 o
  -1  -1  10      969.32      932.39     39.76 o
   0  -1  10     1238.74     1202.95     44.78 o
   1  -1  10      492.65      489.52     21.23 o
   2  -1  10       90.54       96.90     11.50 o
   3  -1  10      716.45      723.53     30.14 o
   4  -1  10       46.84       31.06      9.39 o
   5  -1  10      690.11      624.25     43.95 o
   6  -1  10      320.34      300.36     35.64 o
   7  -1  10      680.60      707.70     62.11 o
   8  -1  10      177.36      172.95     17.51 o
   9  -1  10      877.07      830.90     27.75 o
  10  -1  10     1102.84     1019.42     62.98 o
  -7   0  10      103.39       85.03     18.55 o
  -6   0  10      458.93      445.40     34.54 o
  -5   0  10      163.38      217.31     34.26 o
  -4   0  10     2088.73     2045.41     96.20 o
  -3   0  10      233.24      219.34     22.26 o
  -2   0  10        2.15       -3.89      7.39 o
  -1   0  10        1.42        5.91     12.98 o
   0   0  10      650.02      618.16     23.80 o
   1   0  10      534.16      487.62     28.64 o
   2   0  10     2386.98     2412.76     54.51 o
   3   0  10     2578.95     2547.77    110.62 o
   4   0  10     1758.76     1764.95     43.20 o
   5   0  10     1255.26     1254.88     40.96 o
   6   0  10      418.90      382.37     39.10 o
   7   0  10        6.91       -6.92      8.65 o
   8   0  10        0.02      -10.73     10.73 o
   9   0  10     1214.27     1293.87     36.75 o
  10   0  10      179.51      160.54     23.24 o
  11   0  10      934.50      930.49     62.63 o
  -7   1  10      361.33      331.21     28.43 o
  -6   1  10       69.89       81.19     26.64 o
  -5   1  10     1373.07     1368.08     66.27 o
  -4   1  10     1577.58     1444.83     57.61 o
  -3   1  10     2555.94     2649.58    177.52 o
  -2   1  10     1863.95     1865.71     59.08 o
  -1   1  10      540.17      483.51     26.54 o
   0   1  10     1342.11     1321.57     60.67 o
   1   1  10      197.38      194.02     14.94 o
   2   1  10      689.88      705.72     37.47 o
   3   1  10      515.87      495.77     23.38 o
   4   1  10     3193.05     3114.28     64.81 o
   5   1  10     2253.26     2193.32     50.33 o
   6   1  10      360.96      375.81     17.45 o
   7   1  10     1051.74     1005.92     57.79 o
   8   1  10      532.50      534.97     42.91 o
   9   1  10      272.64      293.09     37.72 o
  10   1  10       61.96       54.50     13.50 o
  11   1  10        3.24        8.60      8.02 o
  -7   2  10      108.21      112.08     17.84 o
  -6   2  10      240.01      189.59     21.27 o
  -5   2  10      457.66      429.27     28.41 o
  -4   2  10     1208.36     1266.80     53.12 o
  -3   2  10      869.72      921.73     63.50 o
  -2   2  10      922.08      945.86     30.69 o
  -1   2  10       41.92       26.35      6.49 o
   0   2  10     1346.81     1424.20     33.30 o
   1   2  10        3.57        2.59      5.19 o
   2   2  10       56.19       65.12     13.06 o
   3   2  10      402.74      422.70     18.58 o
   4   2  10        3.56        6.90      6.53 o
   5   2  10       11.10       14.94      6.85 o
   6   2  10     1391.85     1477.37     40.06 o
   7   2  10      682.34      707.72     24.09 o
   8   2  10      435.35      418.70     42.91 o
   9   2  10     3843.84     3720.92    143.95 o
  10   2  10     1840.33     1877.26     74.57 o
  11   2  10      154.08      188.39     20.69 o
  -7   3  10      173.45      188.91     11.98 o
  -6   3  10       76.07       54.62     15.43 o
  -5   3  10      283.27      259.77     15.62 o
  -4   3  10      787.99      808.07     28.68 o
  -3   3  10      520.26      547.36     22.62 o
  -2   3  10      356.80      380.77     21.04 o
  -1   3  10      256.53      276.01     16.57 o
   0   3  10      284.73      301.41     15.78 o
   1   3  10     5414.95     5382.52     94.90 o
   2   3  10     6196.76     6022.70     97.01 o
   3   3  10     2756.94     2634.58     57.09 o
   4   3  10      490.93      478.23     24.80 o
   5   3  10     1926.77     1869.45     38.67 o
   6   3  10      511.30      524.64     16.70 o
   7   3  10       31.30       20.22      8.84 o
   8   3  10     1429.30     1377.65     46.26 o
   9   3  10      964.39     1003.85     61.94 o
  10   3  10      165.59      158.53     20.30 o
  11   3  10      553.98      524.55     38.41 o
  12   3  10       15.06       11.13     11.61 o
  -7   4  10      405.48      400.92     31.92 o
  -6   4  10     1351.37     1242.04     82.70 o
  -5   4  10     1117.30     1156.66     27.59 o
  -4   4  10     1068.08     1058.35     26.96 o
  -3   4  10      521.44      547.46     18.54 o
  -2   4  10      964.84      937.71     29.11 o
  -1   4  10      873.79      836.93     26.96 o
   0   4  10      194.73      193.57     12.90 o
   1   4  10       44.79       39.55      6.90 o
   2   4  10     1826.51     1858.13     38.66 o
   3   4  10     3037.10     3081.60     57.29 o
   4   4  10     4939.96     5021.78     95.15 o
   5   4  10       18.82       35.40      6.08 o
   6   4  10      233.82      290.55     18.37 o
   7   4  10      931.95      947.46     28.42 o
   8   4  10     1015.42      965.69     27.15 o
   9   4  10        8.51       32.53     16.61 o
  10   4  10      108.22      142.57     27.68 o
  11   4  10      132.80      115.80     19.20 o
  12   4  10        5.35      -10.24     10.24 o
  -7   5  10        4.41       -8.71     11.57 o
  -6   5  10      392.47      389.66     29.71 o
  -5   5  10     1596.48     1544.86     53.08 o
  -4   5  10      409.54      378.77     16.43 o
  -3   5  10     1075.62     1008.68     24.24 o
  -2   5  10       47.57       38.98      6.63 o
  -1   5  10      603.38      578.00     33.41 o
   0   5  10      831.02      771.08     25.14 o
   1   5  10        7.22        5.55      8.74 o
   2   5  10      573.91      565.61     31.27 o
   3   5  10      212.30      186.87     12.37 o
   4   5  10       69.90       93.78      8.46 o
   5   5  10     1111.61     1145.60     25.75 o
   6   5  10     1715.07     1673.50     38.56 o
   7   5  10     2423.12     2495.38     49.55 o
   8   5  10     2284.83     2225.83     61.45 o
   9   5  10     2218.29     2203.09     66.99 o
  10   5  10        5.86      -11.07     11.07 o
  11   5  10        2.54       24.91     17.30 o
  12   5  10      143.54       91.35     26.30 o
  -6   6  10       17.74       16.63     11.64 o
  -5   6  10     1056.09     1137.39     43.78 o
  -4   6  10       18.63       30.49     11.08 o
  -3   6  10       71.37       86.62     13.60 o
  -2   6  10      477.77      433.56     22.98 o
  -1   6  10      578.32      524.60     13.86 o
   0   6  10     3214.06     3166.75     51.14 o
   1   6  10     2937.02     2816.49     46.83 o
   2   6  10     2220.22     2204.58     53.19 o
   3   6  10      102.20      107.98      8.83 o
   4   6  10        6.00        5.24      4.18 o
   5   6  10       15.14       14.63      4.89 o
   6   6  10      217.62      208.68     14.04 o
   7   6  10     1351.31     1352.63     33.38 o
   8   6  10     2313.57     2299.49     56.76 o
   9   6  10      170.01      167.82     16.53 o
  10   6  10      496.63      461.31     32.32 o
  11   6  10      183.45      141.53     30.45 o
  12   6  10      152.25      139.80     32.87 o
  -6   7  10      524.95      560.58     41.87 o
  -5   7  10      590.90      556.91     47.06 o
  -4   7  10      854.98      897.37     38.76 o
  -3   7  10       17.33       27.35      9.78 o
  -2   7  10        6.48        8.73      6.18 o
  -1   7  10     1188.20     1233.76     30.01 o
   0   7  10      274.11      277.59     11.86 o
   1   7  10     2148.71     2108.33     86.55 o
   2   7  10     2020.66     2067.69     37.31 o
   3   7  10     3297.72     3228.48     58.16 o
   4   7  10        1.32        4.38      4.47 o
   5   7  10      108.53      115.14      9.66 o
   6   7  10      944.43      889.45     25.74 o
   7   7  10      955.05      897.11     26.54 o
   8   7  10      261.40      214.67     17.84 o
   9   7  10      153.94      139.66     32.01 o
  10   7  10      221.83      229.09     20.28 o
  11   7  10      165.79      156.73     21.67 o
  12   7  10      628.71      534.28     59.17 o
  -6   8  10      398.41      330.46     34.26 o
  -5   8  10      319.19      336.00     34.26 o
  -4   8  10       76.27       69.25     11.04 o
  -3   8  10      116.07      134.97     11.83 o
  -2   8  10      164.91      163.26     12.32 o
  -1   8  10      896.19      934.09     31.17 o
   0   8  10      148.34      138.98     11.12 o
   1   8  10       49.94       44.85      5.51 o
   2   8  10        3.96       14.27      4.68 o
   3   8  10      137.83      143.24      9.98 o
   4   8  10     3589.04     3686.35     78.17 o
   5   8  10     2214.65     2182.82     45.25 o
   6   8  10     3193.04     3254.40     55.09 o
   7   8  10      610.86      569.60     21.31 o
   8   8  10     1364.09     1396.66     42.34 o
   9   8  10       42.69       44.86     10.94 o
  10   8  10        0.38        8.57      9.02 o
  11   8  10      253.56      273.02     27.49 o
  12   8  10      202.79      164.37     35.99 o
  -5   9  10        2.56       -0.35     11.77 o
  -4   9  10      662.79      737.04     31.77 o
  -3   9  10      510.10      460.97     21.51 o
  -2   9  10      412.73      431.83     17.62 o
  -1   9  10     1449.52     1463.16     30.04 o
   0   9  10     1467.12     1541.70     50.95 o
   1   9  10     2666.56     2708.74     46.34 o
   2   9  10      210.00      240.13      9.66 o
   3   9  10      469.42      472.16     25.32 o
   4   9  10      195.97      195.65     13.23 o
   5   9  10       33.05       29.98      7.53 o
   6   9  10      362.66      409.61     25.12 o
   7   9  10     1588.58     1580.13     74.76 o
   8   9  10      319.21      296.63     26.86 o
   9   9  10       67.39       36.81     13.89 o
  10   9  10       68.48       53.78     11.78 o
  11   9  10       98.49       85.36     15.69 o
  12   9  10      124.56      150.18     35.99 o
  -4  10  10       34.37       57.59     10.57 o
  -3  10  10       58.84       42.82     10.22 o
  -2  10  10     1928.50     1929.94     37.69 o
  -1  10  10      808.93      757.61     32.13 o
   0  10  10     1143.25     1130.34     24.55 o
   1  10  10      976.23      973.12     26.31 o
   2  10  10      792.73      785.50     23.98 o
   3  10  10     1008.13      963.56     24.42 o
   4  10  10       43.65       32.82      8.16 o
   5  10  10     1028.83     1036.34     28.43 o
   6  10  10      500.21      466.54     21.38 o
   7  10  10       27.35       19.20      8.92 o
   8  10  10      234.14      237.18     24.68 o
   9  10  10      294.74      258.27     27.02 o
  10  10  10      971.39     1047.96     50.35 o
  11  10  10      565.94      554.61     59.52 o
  -3  11  10        0.33        3.76     10.05 o
  -2  11  10      854.12      931.82     28.66 o
  -1  11  10       33.48       38.47      7.33 o
   0  11  10       25.23       21.00      6.37 o
   1  11  10      202.94      211.06     13.84 o
   2  11  10      200.82      216.20     14.39 o
   3  11  10      548.94      555.19     23.57 o
   4  11  10       95.33      104.87     13.05 o
   5  11  10     1335.89     1257.87     31.84 o
   6  11  10       93.55       99.98     12.93 o
   7  11  10      158.36      176.78     24.48 o
   8  11  10       60.86       46.82     11.46 o
   9  11  10      210.12      268.66     34.08 o
  10  11  10      288.62      294.94     30.08 o
  11  11  10      903.27      880.95     46.34 o
  -2  12  10      492.16      487.69     31.66 o
  -1  12  10     1182.77     1154.80     32.92 o
   0  12  10      910.55      963.06     24.69 o
   1  12  10      225.91      241.64     13.53 o
   2  12  10      497.09      521.95     22.16 o
   3  12  10        0.08       -4.14      7.07 o
   4  12  10       65.30       71.17     14.63 o
   5  12  10      896.87      967.73     49.14 o
   6  12  10     1057.08     1016.71     33.39 o
   7  12  10      134.72      175.43     24.55 o
   8  12  10       55.51       42.01     11.76 o
   9  12  10      334.51      291.05     72.84 o
  10  12  10      237.41      225.09     34.60 o
  -1  13  10      210.75      181.93     19.21 o
   0  13  10      362.70      399.69     19.55 o
   1  13  10       12.23       10.09      6.73 o
   2  13  10      252.05      292.06     23.98 o
   3  13  10       10.77        9.20      8.42 o
   4  13  10        8.09       -5.73      9.36 o
   5  13  10        0.51       -6.90     10.35 o
   6  13  10        3.15       -2.11      9.73 o
   7  13  10      926.30      966.79     45.10 o
   8  13  10      669.90      604.96     40.83 o
   9  13  10     1037.68     1113.32     51.11 o
   0  14  10      199.81      187.61     23.53 o
   1  14  10       94.55      108.17     15.79 o
   2  14  10       63.68       65.31     14.36 o
   3  14  10      329.05      376.06     28.35 o
   4  14  10      425.41      456.22     43.95 o
   5  14  10      578.72      532.38     35.81 o
   6  14  10       20.73       17.99     13.70 o
   7  14  10      134.28      166.85     23.43 o
   8  14  10       72.95       97.67     19.29 o
   3  15  10      164.52      185.52     34.60 o
   4  15  10      391.40      350.96     29.17 o
   5  15  10      625.44      629.13     37.33 o
  -2  -6  11      629.08      733.37     66.61 o
  -1  -6  11      530.72      567.85     44.81 o
   0  -6  11     1502.04     1520.82     84.78 o
   1  -6  11      763.27      764.74     57.44 o
   2  -6  11       50.46       46.68     13.21 o
   3  -6  11       84.43      119.38     27.34 o
   4  -6  11        6.28       -6.92     16.96 o
  -4  -5  11       61.01       58.13     25.26 o
  -3  -5  11      312.94      326.27     32.39 o
  -2  -5  11      295.83      295.13     30.05 o
  -1  -5  11      146.61      136.66     29.76 o
   0  -5  11       20.88       66.78     23.18 o
   1  -5  11     1103.85     1135.69     69.55 o
   2  -5  11      322.99      314.20     40.83 o
   3  -5  11     1012.10     1036.99     40.57 o
   4  -5  11       21.90       24.43      9.41 o
   5  -5  11      852.30     1065.79     64.71 o
   6  -5  11      159.97      194.47     32.53 o
  -4  -4  11      510.86      541.86     83.39 o
  -3  -4  11      190.14      157.96     22.01 o
  -2  -4  11      266.35      261.25     27.39 o
  -1  -4  11      366.20      353.30     44.29 o
   0  -4  11       22.22       10.73     15.57 o
   1  -4  11       50.50       34.95     20.42 o
   2  -4  11      183.41      175.09     31.14 o
   3  -4  11      326.77      318.35     39.79 o
   4  -4  11     1177.81     1212.43     44.17 o
   5  -4  11     1045.61     1044.34     37.81 o
   6  -4  11      494.50      461.96     47.41 o
   7  -4  11      430.01      447.08     46.71 o
  -5  -3  11      426.69      394.48     35.11 o
  -4  -3  11       98.67       87.84     15.53 o
  -3  -3  11      678.74      718.70     33.87 o
  -2  -3  11     2699.06     2891.32     87.32 o
  -1  -3  11     2001.19     2001.12     96.89 o
   0  -3  11     1758.41     1614.25     82.70 o
   1  -3  11        0.31        3.92     11.94 o
   2  -3  11        0.37       -1.38     12.46 o
   3  -3  11        2.70       -1.38     11.07 o
   4  -3  11       88.86      103.81     24.22 o
   5  -3  11      491.06      469.72     32.18 o
   6  -3  11       49.25       60.64     11.80 o
   7  -3  11      174.24      157.10     28.72 o
   8  -3  11       98.57       68.86     22.15 o
  -6  -2  11       28.07       19.06     14.30 o
  -5  -2  11      114.60      107.62     20.24 o
  -4  -2  11      218.76      202.04     25.17 o
  -3  -2  11       18.81       14.46     11.68 o
  -2  -2  11      293.88      279.11     27.65 o
  -1  -2  11       35.69       20.51     12.11 o
   0  -2  11     1774.89     1822.80    141.36 o
   1  -2  11      317.36      335.59     26.01 o
   2  -2  11     1029.48     1017.87     39.60 o
   3  -2  11      246.81      274.97     32.35 o
   4  -2  11      360.52      322.50     38.06 o
   5  -2  11      533.40      527.70     48.79 o
   6  -2  11       15.20       15.39      9.78 o
   7  -2  11        1.43       -5.85      8.42 o
   8  -2  11      444.26      463.33     22.42 o
   9  -2  11      543.44      570.61     54.67 o
  -6  -1  11      145.32       90.32     27.34 o
  -5  -1  11       36.19       16.96     17.30 o
  -4  -1  11      878.78      759.89     57.10 o
  -3  -1  11      350.94      408.76     33.07 o
  -2  -1  11      888.08      908.35     74.92 o
  -1  -1  11      244.45      222.39     23.60 o
   0  -1  11       52.23       45.93     12.94 o
   1  -1  11      108.28       98.34     16.90 o
   2  -1  11     1105.26     1054.40     33.17 o
   3  -1  11     2177.50     2146.46     61.93 o
   4  -1  11     2249.07     2221.55     97.24 o
   5  -1  11      920.07      879.62     55.37 o
   6  -1  11      150.68      170.94     28.37 o
   7  -1  11      110.80      136.68     26.64 o
   8  -1  11      302.46      281.24     23.10 o
   9  -1  11      217.44      211.65     15.12 o
  -6   0  11       81.36       81.66     26.64 o
  -5   0  11     1290.18     1196.24     74.05 o
  -4   0  11      261.03      225.27     35.64 o
  -3   0  11     2953.98     2864.82    122.15 o
  -2   0  11      951.57      916.83     41.10 o
  -1   0  11      143.13      145.40     19.16 o
   0   0  11       66.76       67.75     12.54 o
   1   0  11      108.45       83.15     11.52 o
   2   0  11       77.99       88.93     11.51 o
   3   0  11       80.74       77.34     12.85 o
   4   0  11     1881.29     1874.58     55.76 o
   5   0  11      184.99      155.72     27.68 o
   6   0  11      733.17      694.49     48.44 o
   7   0  11      192.53      159.87     28.72 o
   8   0  11      448.40      421.12     44.64 o
   9   0  11     1014.21     1059.41     42.06 o
  10   0  11       15.97       15.31      9.64 o
  -6   1  11       14.60       13.96     13.04 o
  -5   1  11        3.49       -5.85     11.13 o
  -4   1  11      282.93      273.33     44.64 o
  -3   1  11     1238.11     1201.09     69.21 o
  -2   1  11      736.21      712.82     62.63 o
  -1   1  11     1932.90     2042.92     51.39 o
   0   1  11     1294.46     1298.39     37.94 o
   1   1  11       11.35        6.12      7.05 o
   2   1  11     2117.83     2109.44     51.10 o
   3   1  11      146.34      135.73     13.33 o
   4   1  11     1921.14     1880.63     48.84 o
   5   1  11       50.13       49.99     11.82 o
   6   1  11      519.87      539.97     27.54 o
   7   1  11      525.05      546.04     42.91 o
   8   1  11     1315.86     1226.00     69.21 o
   9   1  11     1095.10     1201.78     69.90 o
  10   1  11      756.91      778.21     36.35 o
  11   1  11      868.90      821.83     59.86 o
  -6   2  11        0.91       -9.89      9.89 o
  -5   2  11      654.68      682.90     49.83 o
  -4   2  11       45.44       43.39     12.70 o
  -3   2  11      351.18      329.90     21.93 o
  -2   2  11      543.20      557.41     24.31 o
  -1   2  11      115.94      135.16     12.08 o
   0   2  11       15.82       22.83      8.05 o
   1   2  11     2484.90     2462.25     95.29 o
   2   2  11     3379.25     3319.51     70.07 o
   3   2  11     2924.76     2757.93     60.88 o
   4   2  11      766.27      785.36     26.82 o
   5   2  11       34.61       53.64      9.83 o
   6   2  11       10.17       15.98      7.50 o
   7   2  11       26.50       38.76     17.30 o
   8   2  11     1343.31     1226.00     68.86 o
   9   2  11      340.49      281.33     38.41 o
  10   2  11      888.13      860.85    113.85 o
  11   2  11       16.51       20.20     14.01 o
  -6   3  11     1193.63     1203.74     32.15 o
  -5   3  11      766.13      731.34     29.25 o
  -4   3  11     1457.86     1460.07     42.29 o
  -3   3  11     1913.04     1919.42     49.51 o
  -2   3  11      531.29      522.57     31.01 o
  -1   3  11       10.87       12.64      7.23 o
   0   3  11      263.72      274.45     16.00 o
   1   3  11       22.13       33.64      7.40 o
   2   3  11      186.84      173.44     14.87 o
   3   3  11     1444.32     1475.19     93.56 o
   4   3  11     2592.43     2546.88     57.57 o
   5   3  11      324.45      364.36     20.82 o
   6   3  11      182.19      196.21     12.43 o
   7   3  11      331.06      356.52     20.63 o
   8   3  11      407.29      433.93     46.02 o
   9   3  11        9.29        6.92     14.53 o
  10   3  11        0.50        3.81     14.53 o
  11   3  11      100.72      101.36     17.92 o
  -6   4  11       80.32       91.33     10.91 o
  -5   4  11     1069.66     1088.10     28.09 o
  -4   4  11     1244.34     1211.11     30.80 o
  -3   4  11     2059.10     1950.47     42.13 o
  -2   4  11        0.89        0.25      6.96 o
  -1   4  11      646.66      715.39     26.03 o
   0   4  11      242.93      244.69     17.02 o
   1   4  11     1650.27     1632.51     54.82 o
   2   4  11       84.13       75.64      9.06 o
   3   4  11       11.95        1.44      5.92 o
   4   4  11       41.18       31.03      8.23 o
   5   4  11      758.42      718.97     22.49 o
   6   4  11     2319.76     2329.07     45.91 o
   7   4  11     3913.39     3868.77     69.55 o
   8   4  11     1924.52     1899.30     62.13 o
   9   4  11      922.71      828.41     57.44 o
  10   4  11      264.30      311.78     41.52 o
  11   4  11       18.60       23.09     13.05 o
  -6   5  11      286.35      308.48     28.25 o
  -5   5  11      576.87      542.08     33.04 o
  -4   5  11        7.51        9.67      5.53 o
  -3   5  11       93.82       94.45      9.24 o
  -2   5  11      236.52      240.70     13.83 o
  -1   5  11      206.23      219.82     15.79 o
   0   5  11     1105.29     1060.81     45.95 o
   1   5  11     1885.94     1880.57     72.23 o
   2   5  11     1436.86     1395.97     33.06 o
   3   5  11       23.57       31.24      6.93 o
   4   5  11       16.20       21.95      7.42 o
   5   5  11      402.18      437.21     18.12 o
   6   5  11       64.43       68.22      8.23 o
   7   5  11     2144.42     2233.62     46.87 o
   8   5  11     1117.34     1097.29     42.20 o
   9   5  11     1038.50      954.37     40.54 o
  10   5  11      472.45      492.75     51.91 o
  11   5  11      216.38      175.44     33.91 o
  12   5  11      290.47      295.51     44.29 o
  -6   6  11     1045.40     1043.47     45.39 o
  -5   6  11      854.84      820.34     38.41 o
  -4   6  11      391.68      369.81     27.98 o
  -3   6  11      524.45      412.44     28.62 o
  -2   6  11        4.21        2.27      4.94 o
  -1   6  11       24.28       36.31      7.96 o
   0   6  11      428.62      480.60     21.24 o
   1   6  11     1084.56     1060.28     35.16 o
   2   6  11     1504.90     1465.81     44.45 o
   3   6  11     3997.52     3858.87     68.34 o
   4   6  11      503.03      505.73     19.12 o
   5   6  11      798.43      751.77     23.50 o
   6   6  11      360.13      433.39     20.63 o
   7   6  11     1108.04     1129.94     30.77 o
   8   6  11      168.02      141.64     14.43 o
   9   6  11        1.54       -2.72      8.00 o
  10   6  11      215.69      220.51     23.57 o
  11   6  11      235.70      258.14     39.45 o
  12   6  11      209.29      139.80     33.22 o
  -5   7  11      503.85      419.93     29.85 o
  -4   7  11      551.95      549.81     31.43 o
  -3   7  11      264.87      218.28     21.08 o
  -2   7  11       70.29       76.74     13.95 o
  -1   7  11      518.54      525.00     15.51 o
   0   7  11      205.27      220.48     19.90 o
   1   7  11        3.35        0.01      6.16 o
   2   7  11      684.81      666.03     36.07 o
   3   7  11      192.82      195.14     13.32 o
   4   7  11     1274.06     1290.98     34.02 o
   5   7  11     2649.80     2657.88     47.33 o
   6   7  11     3577.78     3576.19     66.21 o
   7   7  11     2172.75     2159.56     46.76 o
   8   7  11      934.59      903.50     35.16 o
   9   7  11       22.08       27.13      9.70 o
  10   7  11       59.11       65.17     15.42 o
  11   7  11      158.34      139.80     31.14 o
  12   7  11        1.54        2.77     17.30 o
  -5   8  11       32.25       45.33     16.61 o
  -4   8  11        4.83       10.83     10.62 o
  -3   8  11      607.14      572.75     31.00 o
  -2   8  11      246.29      213.81     24.74 o
  -1   8  11      292.11      284.05     45.16 o
   0   8  11     1920.32     1899.12     57.25 o
   1   8  11     2356.87     2251.27     50.07 o
   2   8  11      464.82      484.46     18.14 o
   3   8  11      335.13      326.44     15.32 o
   4   8  11      113.60      123.32     13.79 o
   5   8  11        7.51        7.02      6.27 o
   6   8  11      434.63      430.34     21.00 o
   7   8  11     3001.55     2976.71     92.25 o
   8   8  11      164.70      180.74     17.52 o
   9   8  11      444.56      412.00     27.44 o
  10   8  11        4.91        0.19      8.88 o
  11   8  11      125.03      151.25     30.62 o
  12   8  11      109.71       77.51     27.34 o
  -4   9  11       17.39       17.65     13.50 o
  -3   9  11        0.84        3.75      9.39 o
  -2   9  11      364.36      359.98     25.92 o
  -1   9  11      755.27      711.57     31.67 o
   0   9  11     2575.93     2569.73     58.75 o
   1   9  11      503.65      482.74     22.15 o
   2   9  11     1852.70     1830.13     34.65 o
   3   9  11        3.32        0.87      5.03 o
   4   9  11      851.43      848.90     25.29 o
   5   9  11      986.96     1051.61     35.36 o
   6   9  11      235.51      243.08     16.36 o
   7   9  11       31.45       47.32     10.63 o
   8   9  11       92.67       78.58     20.76 o
   9   9  11      596.28      643.01     37.74 o
  10   9  11      239.19      226.69     25.91 o
  11   9  11      666.55      630.21     38.35 o
  -4  10  11        0.70        8.30     13.15 o
  -3  10  11        0.95      -10.04     11.07 o
  -2  10  11      454.00      437.88     17.82 o
  -1  10  11      147.37      150.65     11.44 o
   0  10  11        1.25        4.81      6.58 o
   1  10  11      302.91      313.94     17.09 o
   2  10  11       37.11       32.34     12.60 o
   3  10  11      348.18      345.51     21.08 o
   4  10  11     1398.81     1405.59     34.04 o
   5  10  11     1853.44     1842.07     41.85 o
   6  10  11      476.86      447.77     27.72 o
   7  10  11      492.41      494.13     23.22 o
   8  10  11       63.62       45.08     23.18 o
   9  10  11       17.56        4.64     14.71 o
  10  10  11      258.07      253.58     39.10 o
  11  10  11      506.45      541.40     46.02 o
  -3  11  11      386.12      384.04     28.78 o
  -2  11  11      791.02      801.79     21.58 o
  -1  11  11      915.25      978.79     29.79 o
   0  11  11      911.29      855.24     45.07 o
   1  11  11      331.44      384.65     22.75 o
   2  11  11      182.90      149.06     15.10 o
   3  11  11        1.35       -7.01      7.01 o
   4  11  11      673.22      657.39     21.09 o
   5  11  11      518.50      508.28     21.38 o
   6  11  11     1870.89     1960.74     44.62 o
   7  11  11      461.71      475.74     28.37 o
   8  11  11      256.75      240.72     20.83 o
   9  11  11        1.14      -10.24     10.24 o
  10  11  11      273.97      298.45     30.69 o
  -2  12  11      530.35      508.42     38.58 o
  -1  12  11      776.56      836.04     25.18 o
   0  12  11      137.48      158.92     18.63 o
   1  12  11      181.00      186.65     16.45 o
   2  12  11      253.18      272.06     21.14 o
   3  12  11      238.37      236.26     20.37 o
   4  12  11      153.79      161.65     16.37 o
   5  12  11        9.39       13.13      7.35 o
   6  12  11       32.81       30.33     10.09 o
   7  12  11       68.80       61.37     12.50 o
   8  12  11      441.85      528.72     30.14 o
   9  12  11      918.82      881.85     46.54 o
  10  12  11      264.50      223.73     28.89 o
  -1  13  11       15.52       19.36     11.38 o
   0  13  11      172.75      163.22     12.97 o
   1  13  11      139.53      133.11     14.83 o
   2  13  11      300.58      299.34     41.02 o
   3  13  11      490.50      510.94     26.36 o
   4  13  11     1343.96     1418.58     43.06 o
   5  13  11      850.63      808.99     38.88 o
   6  13  11      458.63      388.50     32.53 o
   7  13  11       62.50       51.24     11.46 o
   8  13  11       87.38       87.06     14.87 o
   9  13  11       37.67       37.54     12.51 o
   1  14  11      356.51      380.49     31.66 o
   2  14  11      135.98      138.05     15.83 o
   3  14  11      183.11      176.91     18.05 o
   4  14  11      180.48      189.16     46.02 o
   5  14  11      514.60      537.26     36.86 o
   6  14  11      130.57      117.38     20.13 o
   7  14  11      115.44      127.87     21.00 o
  -1  -5  12       73.68       93.08     28.03 o
   0  -5  12       49.01       93.08     26.30 o
   1  -5  12       42.25       33.91     20.42 o
   2  -5  12        5.13       -5.88     15.23 o
   3  -5  12       77.71       77.86     25.61 o
   4  -5  12     1277.40     1253.34     75.44 o
  -3  -4  12      809.58      773.04     71.63 o
  -2  -4  12      250.01      175.44     34.95 o
  -1  -4  12     2621.97     2493.88    116.61 o
   0  -4  12      233.09      282.36     40.49 o
   1  -4  12       39.07       65.05     23.18 o
   2  -4  12       28.32       32.87     18.34 o
   3  -4  12       13.18        5.54     15.57 o
   4  -4  12      261.60      275.10     38.76 o
   5  -4  12      146.78      132.92     16.13 o
   6  -4  12      532.34      536.35     52.25 o
  -3  -3  12       13.13       20.76     19.38 o
  -2  -3  12      184.55      220.77     37.37 o
  -1  -3  12      142.88      132.88     29.07 o
   0  -3  12       27.55       26.64     17.65 o
   1  -3  12      575.84      579.62     34.00 o
   2  -3  12     1515.55     1423.24     78.20 o
   3  -3  12        2.86       -6.23     13.50 o
   4  -3  12      354.02      317.66     40.49 o
   5  -3  12       25.22       33.57     19.72 o
   6  -3  12      105.29      124.84     15.81 o
   7  -3  12        1.97       -0.69     14.19 o
  -5  -2  12      182.86      156.41     35.64 o
  -4  -2  12       39.83       33.91     23.18 o
  -3  -2  12      407.75      440.68     36.58 o
  -2  -2  12      315.95      402.49     34.49 o
  -1  -2  12       27.27       19.38     15.57 o
   0  -2  12      201.64      195.00     22.72 o
   1  -2  12      519.78      507.61     33.54 o
   2  -2  12      493.78      533.88     33.66 o
   3  -2  12     3776.75     3588.38    141.87 o
   4  -2  12     1627.56     1608.37     82.36 o
   5  -2  12      645.97      651.58     50.18 o
   6  -2  12      546.58      483.76     49.48 o
   7  -2  12      157.85      185.52     19.35 o
   8  -2  12        2.20        7.49      6.54 o
  -5  -1  12       21.73       21.80     21.11 o
  -4  -1  12     1299.77     1229.46     78.55 o
  -3  -1  12      703.13      792.77     60.21 o
  -2  -1  12      537.32      526.84     38.29 o
  -1  -1  12     1161.66     1185.73     70.42 o
   0  -1  12        1.64       -5.12      7.55 o
   1  -1  12       15.23       -0.26      7.98 o
   2  -1  12       62.54       58.06     13.58 o
   3  -1  12      469.03      471.91     30.60 o
   4  -1  12      224.96      206.93     32.87 o
   5  -1  12      572.54      543.97     51.21 o
   6  -1  12      620.07      564.04     52.94 o
   7  -1  12       54.22       21.45     17.65 o
   8  -1  12     1099.09     1033.61     65.05 o
   9  -1  12      312.89      344.08     17.32 o
  -5   0  12        7.80       -2.42     17.30 o
  -4   0  12      168.00      174.40     33.57 o
  -3   0  12      717.22      676.50     62.29 o
  -2   0  12      408.52      432.65     34.43 o
  -1   0  12     1078.65     1005.35     64.88 o
   0   0  12      868.66      844.42     31.14 o
   1   0  12     3014.77     2986.66     68.28 o
   2   0  12      163.90      160.49     17.23 o
   3   0  12      246.92      198.98     20.15 o
   4   0  12      971.96      919.94     40.14 o
   5   0  12      143.87      151.56     28.37 o
   6   0  12      291.57      238.76     34.60 o
   7   0  12      451.84      424.93     46.37 o
   8   0  12      513.15      489.99     50.52 o
   9   0  12      622.51      643.28     51.91 o
  -6   1  12        4.96       42.91     21.80 o
  -5   1  12      178.48      137.38     31.84 o
  -4   1  12      184.05      240.84     38.06 o
  -3   1  12     1019.63     1111.46     69.21 o
  -2   1  12      136.92      136.75     32.70 o
  -1   1  12      133.51      132.90     15.27 o
   0   1  12      634.41      629.49     26.62 o
   1   1  12      741.51      738.82     28.69 o
   2   1  12     4902.16     4872.59     97.44 o
   3   1  12     3218.11     3123.08     69.05 o
   4   1  12      468.54      496.86     25.27 o
   5   1  12       26.14       24.63     10.69 o
   6   1  12       65.58       68.17     20.42 o
   7   1  12        4.59       -2.08     13.84 o
   8   1  12       58.63       33.57     17.99 o
   9   1  12      494.42      538.43     53.98 o
  10   1  12      110.85      109.41     17.99 o
  -6   2  12      856.31      871.91     43.17 o
  -5   2  12      641.43      675.42     51.88 o
  -4   2  12     1594.81     1658.06     60.53 o
  -3   2  12      504.29      500.08     27.03 o
  -2   2  12     1155.84     1218.10     66.96 o
  -1   2  12      689.77      658.82     32.83 o
   0   2  12       28.98       32.88      8.81 o
   1   2  12      465.85      410.22     23.80 o
   2   2  12       28.94       36.68      9.52 o
   3   2  12      259.23      283.43     19.42 o
   4   2  12       86.52       79.24     11.16 o
   5   2  12      883.78      906.00     30.84 o
   6   2  12      118.31      134.96     14.02 o
   7   2  12      141.89      138.07     27.34 o
   8   2  12      262.06      288.94     38.06 o
   9   2  12       19.98       38.06     19.38 o
  10   2  12       88.98       86.51     25.95 o
  -6   3  12        6.76        0.80      9.80 o
  -5   3  12      121.83      132.51     25.12 o
  -4   3  12     1910.67     1920.94     80.31 o
  -3   3  12      855.48      867.94     41.09 o
  -2   3  12      240.22      237.11     18.72 o
  -1   3  12      441.50      429.96     26.96 o
   0   3  12      757.92      731.99     34.30 o
   1   3  12     2178.13     2180.34     53.55 o
   2   3  12        1.25       11.80      7.39 o
   3   3  12     1118.46     1088.77     34.00 o
   4   3  12       20.84        7.07      7.17 o
   5   3  12       20.12       19.63      8.09 o
   6   3  12     2079.43     1885.67     37.90 o
   7   3  12     1703.41     1714.92     44.73 o
   8   3  12     1641.80     1664.77     85.47 o
   9   3  12      930.85      860.24     59.52 o
  10   3  12     1222.90     1161.29     72.67 o
  11   3  12        3.31        6.00     12.07 o
  -6   4  12      294.90      219.39     36.33 o
  -5   4  12       44.58       28.69      8.55 o
  -4   4  12      824.57      836.48     30.88 o
  -3   4  12       29.54       15.68      8.28 o
  -2   4  12      191.99      236.96     18.37 o
  -1   4  12      901.01      895.18     34.01 o
   0   4  12     1175.63     1186.12     61.23 o
   1   4  12     1002.85     1085.39     29.82 o
   2   4  12     2248.78     2224.59     53.60 o
   3   4  12      721.07      733.02     27.04 o
   4   4  12        0.37        2.91      6.79 o
   5   4  12       50.56       44.90      8.53 o
   6   4  12      259.96      271.97     15.39 o
   7   4  12      488.16      494.42     22.15 o
   8   4  12      492.61      483.19     24.48 o
   9   4  12     1264.36     1431.89     79.93 o
  10   4  12       82.62       51.21     19.72 o
  11   4  12      332.07      337.38     44.98 o
  -5   5  12     1291.13     1235.89     50.63 o
  -4   5  12      259.15      275.24     14.58 o
  -3   5  12      169.21      173.70     15.28 o
  -2   5  12      702.26      629.65     25.24 o
  -1   5  12       11.90        0.88      6.99 o
   0   5  12     1012.43      987.13     50.54 o
   1   5  12      153.26      153.41     18.87 o
   2   5  12      553.28      562.46     23.88 o
   3   5  12     1155.57     1061.63     29.18 o
   4   5  12     1244.21     1261.67     69.97 o
   5   5  12      449.13      556.59     20.69 o
   7   5  12     1619.99     1674.08     39.90 o
   8   5  12      113.74      124.48     12.92 o
   9   5  12      150.27      138.79     19.11 o
  10   5  12      185.34      194.47     33.91 o
  11   5  12      100.84       92.74     27.68 o
  -5   6  12      798.53      808.22     50.00 o
  -4   6  12     1044.44     1056.94     44.41 o
  -3   6  12       36.26       44.09      6.99 o
  -2   6  12      300.93      302.30     21.58 o
  -1   6  12       23.70       23.19      8.30 o
   0   6  12     3243.35     3228.88     69.89 o
   1   6  12      175.40      145.04     13.76 o
   2   6  12      109.71      109.42     12.65 o
   3   6  12      332.22      331.53     20.80 o
   4   6  12      471.63      469.11     21.73 o
   5   6  12     1329.32     1329.96     30.50 o
   6   6  12     3162.81     3225.35     62.05 o
   7   6  12     1707.44     1790.76     42.00 o
   8   6  12      348.18      357.97     20.16 o
   9   6  12      477.84      507.01     29.21 o
  10   6  12        0.96        7.61     14.53 o
  11   6  12       24.15        4.15     15.57 o
  -5   7  12      181.67      186.85     22.25 o
  -4   7  12       10.95       24.60     12.91 o
  -3   7  12      665.62      737.42     35.53 o
  -2   7  12      219.56      196.88     20.91 o
  -1   7  12     1352.78     1313.48     33.86 o
   0   7  12      563.06      541.60     22.31 o
   1   7  12     1873.99     1816.51     45.57 o
   2   7  12     1628.94     1538.08     83.02 o
   3   7  12       12.03       12.88      7.27 o
   4   7  12      120.66      111.74     10.23 o
   5   7  12        5.29        6.89      6.86 o
   6   7  12     1675.65     1739.95     40.91 o
   7   7  12      567.71      539.18     39.72 o
   8   7  12     1183.56     1251.39     44.15 o
   9   7  12      241.87      270.84     21.83 o
  10   7  12        2.73        0.96     29.41 o
  11   7  12      418.16      351.57     48.44 o
  -4   8  12       17.36       26.21     12.86 o
  -3   8  12       49.99       50.66     13.21 o
  -2   8  12       54.44       52.17     13.69 o
  -1   8  12      436.42      429.67     29.31 o
   0   8  12      571.81      553.31     16.62 o
   1   8  12      231.22      227.99     15.72 o
   2   8  12      857.85      801.43     24.13 o
   3   8  12      197.32      197.70     16.85 o
   4   8  12      666.47      650.55     20.29 o
   5   8  12       25.82       31.29     10.19 o
   6   8  12      515.79      505.06     27.19 o
   7   8  12       47.02       57.97     11.83 o
   8   8  12        7.88       12.30      7.64 o
   9   8  12      725.08      711.85     41.85 o
  10   8  12      599.55      618.08     32.23 o
  11   8  12      444.66      434.40     35.47 o
  -4   9  12       12.73       12.69     11.19 o
  -3   9  12       53.02       35.88     12.63 o
  -2   9  12      289.21      273.34     25.26 o
  -1   9  12      603.87      535.50     37.37 o
   0   9  12      306.13      330.79     25.77 o
   1   9  12      212.86      193.15     21.52 o
   2   9  12      260.37      245.57     14.53 o
   3   9  12      279.23      286.71     14.69 o
   4   9  12     1063.81     1098.30     30.25 o
   5   9  12     3632.26     3708.12     69.42 o
   6   9  12     1127.05     1128.82     31.87 o
   7   9  12      619.90      616.43     64.71 o
   8   9  12       58.96       33.19     10.69 o
   9   9  12       15.96       28.09     13.22 o
  10   9  12       67.59      122.72     26.64 o
  11   9  12       23.10       54.33     23.18 o
  -3  10  12      322.96      341.26     28.20 o
  -2  10  12      552.59      558.56     26.75 o
  -1  10  12      302.23      316.56     22.61 o
   0  10  12     1051.96     1059.90     34.35 o
   1  10  12      502.42      483.16     20.79 o
   2  10  12       64.20       73.72     10.14 o
   3  10  12     1405.99     1308.67     60.73 o
   4  10  12      470.33      466.31     27.17 o
   5  10  12      265.48      273.30     17.32 o
   6  10  12     1676.85     1691.82     43.34 o
   7  10  12     1068.19     1020.56     30.99 o
   8  10  12      732.49      700.73     37.18 o
   9  10  12        1.12       15.05     12.23 o
  10  10  12      168.20      164.28     54.15 o
  -2  11  12      277.99      246.57     22.95 o
  -1  11  12      954.22     1024.54     29.07 o
   0  11  12       55.96       52.25      9.34 o
   1  11  12      381.17      397.27     20.15 o
   2  11  12       72.11       94.45     13.13 o
   3  11  12      757.92      701.29     28.43 o
   4  11  12      496.41      469.58     19.97 o
   5  11  12       93.70       85.51     17.37 o
   6  11  12       11.72        4.51      7.90 o
   7  11  12       84.23       71.53     12.84 o
   8  11  12      296.24      307.43     44.47 o
   9  11  12      174.76      141.79     22.39 o
  10  11  12      435.36      415.71     36.26 o
  -1  12  12      383.06      481.91     29.39 o
   0  12  12      431.89      441.72     24.08 o
   1  12  12      541.58      529.25     26.39 o
   2  12  12      442.74      451.95     25.86 o
   3  12  12      356.84      377.96     23.87 o
   4  12  12     2069.46     2159.20     86.44 o
   5  12  12     2017.21     1943.08     43.50 o
   6  12  12      554.59      600.57     28.83 o
   7  12  12        0.35        8.25      9.38 o
   8  12  12        0.29       -8.60      8.88 o
   9  12  12       95.15       66.41     18.31 o
   0  13  12      128.30      131.85     15.13 o
   1  13  12        1.55       12.43      9.30 o
   2  13  12      249.71      229.37     19.58 o
   3  13  12      573.54      572.69     28.46 o
   4  13  12      153.45      136.93     15.94 o
   5  13  12      993.47     1056.55     37.82 o
   6  13  12      218.07      265.05     27.13 o
   7  13  12      235.21      193.00     18.20 o
   8  13  12       15.39       30.15     11.76 o
   2  14  12      435.66      401.48     25.16 o
   3  14  12      725.42      714.80     49.94 o
   4  14  12        6.09      -10.57     10.57 o
   5  14  12       11.44       -1.84     11.47 o
   6  14  12       27.71       24.17     14.05 o
   7  14  12       67.83       63.45     17.08 o
   0  -4  13       21.32       33.22     21.45 o
   1  -4  13      137.27      130.11     30.11 o
   2  -4  13      253.85      257.45     40.83 o
   3  -4  13      376.12      517.67     55.37 o
  -2  -3  13       45.60       65.75     24.57 o
  -1  -3  13      558.72      609.02     61.25 o
   0  -3  13       59.37       72.09     23.36 o
   1  -3  13      132.15      107.96     26.64 o
   2  -3  13      150.12      133.92     30.45 o
   3  -3  13     1054.32     1041.57     68.51 o
   4  -3  13      870.42      915.95     63.32 o
   5  -3  13     1678.17     1694.88     89.97 o
  -3  -2  13      134.94       98.62     30.80 o
  -2  -2  13     1071.27     1040.53     70.25 o
  -1  -2  13      125.53      157.62     22.01 o
   0  -2  13      198.67      217.36     24.44 o
   1  -2  13        0.91        3.20     11.82 o
   2  -2  13       71.69       77.46     15.52 o
   3  -2  13       11.99       10.04     15.92 o
   4  -2  13       54.22       47.06     20.42 o
   5  -2  13      619.82      659.89     52.60 o
   6  -2  13       98.99      100.35     25.61 o
   7  -2  13      435.53      422.16     49.14 o
  -4  -1  13       31.80        0.00     19.03 o
  -2  -1  13      462.41      403.90     34.27 o
  -1  -1  13      245.00      237.30     21.43 o
   0  -1  13      175.12      159.31     21.14 o
   1  -1  13     1018.12      990.73     55.19 o
   2  -1  13      592.97      611.19     60.21 o
   3  -1  13      774.83      801.26     37.06 o
   4  -1  13        0.44       -4.84     13.50 o
   5  -1  13      165.63      173.36     32.53 o
   6  -1  13       27.39       58.83     22.15 o
   7  -1  13       56.85       40.49     20.07 o
   8  -1  13      266.06      333.58     43.60 o
  -4   0  13      325.28      278.56     43.25 o
  -3   0  13      529.07      655.04     64.71 o
  -2   0  13       33.06       36.60     13.70 o
  -1   0  13        5.01        6.61      9.43 o
   0   0  13     1057.59     1054.41     37.16 o
   1   0  13      336.79      342.23     24.63 o
   2   0  13     1482.99     1477.91     92.22 o
   3   0  13     1294.72     1234.20     46.95 o
   4   0  13     1643.43     1665.30     56.06 o
   5   0  13       39.02       20.42     15.92 o
   6   0  13       31.86      -10.73     10.73 o
   7   0  13       35.54       32.87     19.03 o
   8   0  13        1.24        1.38     15.57 o
   9   0  13       33.15       43.60     21.11 o
  -4   1  13      756.34      847.04     43.72 o
  -3   1  13      343.83      340.42     30.89 o
  -2   1  13      401.93      402.79     41.70 o
  -1   1  13      239.97      206.07     23.59 o
   0   1  13      455.21      491.04     28.34 o
   1   1  13      222.13      226.91     19.44 o
   2   1  13      916.15      878.33     32.49 o
   3   1  13      498.33      467.29     26.27 o
   4   1  13      336.45      329.44     26.55 o
   5   1  13      534.91      552.27     52.60 o
   6   1  13       97.70      148.80     30.11 o
   7   1  13      937.92      917.69     61.59 o
   8   1  13       93.22      244.99     38.76 o
   9   1  13      818.50      776.85     59.17 o
  -5   2  13        0.33       14.53     18.69 o
  -4   2  13      243.22      238.75     28.79 o
  -3   2  13      808.10      819.96     40.81 o
  -2   2  13      553.37      542.54     37.27 o
  -1   2  13       79.40       58.25     14.58 o
   0   2  13     1258.00     1299.15     40.96 o
   1   2  13       36.89       41.84     10.76 o
   2   2  13      987.05      967.52     33.71 o
   3   2  13       79.74       92.48     13.32 o
   4   2  13       47.12       48.65     10.71 o
   5   2  13       33.84       42.89     12.22 o
   6   2  13      497.17      471.16     35.64 o
   7   2  13      682.05      660.58     51.21 o
   8   2  13     1314.21     1436.74     80.63 o
   9   2  13     1097.84     1155.41     73.36 o
  10   2  13      357.11      466.46     53.98 o
  -5   3  13       55.23       52.39     13.51 o
  -4   3  13      312.10      323.77     24.25 o
  -3   3  13       85.52       87.19     19.41 o
  -2   3  13        4.20        6.54      9.16 o
  -1   3  13     1883.68     1710.73     59.01 o
   0   3  13      903.66      859.70     62.81 o
   1   3  13     1996.68     1940.41     51.49 o
   2   3  13     2563.94     2579.38     61.87 o
   3   3  13     1017.79     1057.73     34.91 o
   4   3  13      524.11      545.81     26.86 o
   5   3  13        8.17       -0.96      9.48 o
   6   3  13      344.76      281.45     19.86 o
   7   3  13       32.86       26.48     11.38 o
   8   3  13      670.42      657.81     60.21 o
   9   3  13      544.27      498.64     52.94 o
  10   3  13      388.18      384.45     48.10 o
  -5   4  13     1344.34     1453.61     46.71 o
  -4   4  13      186.88      190.92     18.00 o
  -3   4  13      877.98      910.06     33.84 o
  -2   4  13        0.70       -3.16      7.78 o
  -1   4  13       74.71       75.92     12.36 o
   0   4  13      705.85      752.97     32.30 o
   1   4  13     1376.48     1389.23     78.03 o
   2   4  13     1291.11     1288.68     39.17 o
   3   4  13       61.32       63.33     11.64 o
   4   4  13      905.73      899.60     42.84 o
   5   4  13       49.01       55.91     11.14 o
   6   4  13     1407.42     1422.44     32.99 o
   7   4  13      128.04      139.14     24.23 o
   8   4  13      268.18      295.51     40.83 o
   9   4  13      266.54      245.34     38.41 o
  10   4  13       22.15       35.64     21.45 o
  -4   5  13      546.42      556.05     21.29 o
  -3   5  13      901.24      935.45     32.73 o
  -2   5  13       22.74        7.88      8.59 o
  -1   5  13      594.09      619.84     26.61 o
   0   5  13     1168.28     1195.91     55.38 o
   1   5  13      488.99      483.30     25.41 o
   2   5  13      409.78      404.16     23.71 o
   3   5  13      301.46      327.29     21.44 o
   4   5  13      118.51       89.01     12.81 o
   5   5  13       82.84       98.67     11.56 o
   6   5  13     1719.03     1762.77     37.67 o
   7   5  13     2064.90     2137.79     61.58 o
   8   5  13      628.88      706.95     34.58 o
   9   5  13      340.85      393.10     48.10 o
  10   5  13      112.05       80.97     24.57 o
  11   5  13       84.24       86.85     27.34 o
  -4   6  13        4.94       12.63     12.59 o
  -3   6  13       62.17       45.87      7.87 o
  -2   6  13     1048.49     1049.67     28.40 o
  -1   6  13     2202.63     2292.75     55.98 o
   0   6  13     1349.47     1299.03     53.10 o
   1   6  13     2566.20     2504.92     92.74 o
   2   6  13      720.91      733.89     33.45 o
   3   6  13      468.36      455.06     24.50 o
   4   6  13       20.00       -3.49     15.05 o
   5   6  13      113.31      134.60     11.54 o
   6   6  13      554.56      589.09     21.47 o
   7   6  13      378.93      331.76     19.97 o
   8   6  13     1142.51     1197.44     34.24 o
   9   6  13      202.61      226.50     19.70 o
  10   6  13      507.10      540.16     57.79 o
  11   6  13      117.82      105.89     28.72 o
  -4   7  13       29.52       50.85     15.38 o
  -3   7  13        0.12       -8.90     10.40 o
  -2   7  13       18.15       18.75      7.47 o
  -1   7  13      643.13      604.38     20.35 o
   0   7  13      684.05      678.80     26.08 o
   1   7  13      695.51      742.44     36.83 o
   2   7  13        2.31        1.89      7.54 o
   3   7  13      126.30      123.33     22.88 o
   4   7  13      723.73      761.58     25.45 o
   5   7  13      280.27      283.49     18.12 o
   6   7  13      214.97      246.88     19.41 o
   7   7  13        5.97       23.19      8.51 o
   8   7  13      170.57      166.67     15.67 o
   9   7  13       88.28       62.51     15.53 o
  10   7  13      282.42      296.80     29.17 o
  11   7  13      854.30      839.14     65.75 o
  -3   8  13      477.94      483.10     51.73 o
  -2   8  13       48.45       52.35     14.38 o
  -1   8  13     1550.97     1470.37     52.35 o
   0   8  13      575.12      551.34     18.02 o
   1   8  13      146.21      170.37     14.87 o
   2   8  13      267.80      233.47     17.47 o
   3   8  13      161.51      169.24     16.93 o
   4   8  13      306.82      323.32     17.03 o
   5   8  13     1660.37     1675.47     63.33 o
   6   8  13     3020.97     3121.20     71.88 o
   7   8  13     1150.69     1168.92     38.88 o
   8   8  13      136.09      138.81     16.51 o
   9   8  13       51.51       27.73     11.11 o
  10   8  13        0.77       -5.61      9.64 o
  11   8  13       13.78        0.00     17.30 o
  -3   9  13      728.52      727.68     36.68 o
  -2   9  13     1944.49     1908.64     62.62 o
  -1   9  13      445.65      441.35     31.38 o
   0   9  13      808.68      730.16     34.84 o
   1   9  13      620.37      612.12     36.51 o
   2   9  13      142.69      157.60     21.03 o
   3   9  13      103.84       98.07     10.06 o
   4   9  13      519.10      489.36     20.89 o
   5   9  13     1829.41     1808.78     51.99 o
   6   9  13       79.24       65.62     11.10 o
   7   9  13      681.80      652.35     30.27 o
   8   9  13      262.54      303.51     23.20 o
   9   9  13      230.60      185.01     25.61 o
  10   9  13      310.72      335.93     31.56 o
  -2  10  13        7.23        5.28     10.88 o
  -1  10  13      357.46      366.53     23.80 o
   0  10  13      683.91      695.53     28.50 o
   1  10  13       50.63       68.98     11.64 o
   2  10  13       20.73       11.60      7.71 o
   3  10  13      553.60      563.27     19.57 o
   4  10  13      441.35      420.92     21.26 o
   5  10  13      628.77      649.37     24.65 o
   6  10  13       60.61       57.47     10.56 o
   7  10  13        5.00        1.03      9.11 o
   8  10  13       17.02       11.11     11.51 o
   9  10  13      371.52      326.00     31.18 o
  10  10  13      646.01      750.63     44.88 o
  -1  11  13      429.61      415.01     25.13 o
   0  11  13       25.08       26.78      8.88 o
   1  11  13      305.11      291.86     18.21 o
   2  11  13      774.41      766.77     50.48 o
   3  11  13      404.46      424.27     26.31 o
   4  11  13     2688.76     2627.52     53.96 o
   5  11  13      847.85      892.95     61.68 o
   6  11  13      621.73      636.88     41.16 o
   7  11  13       43.91       47.59     10.62 o
   8  11  13        0.30       -1.88     11.77 o
   9  11  13      113.03      124.24     21.08 o
   0  12  13        4.16       -4.90     10.02 o
   1  12  13       10.15       11.29      9.65 o
   2  12  13       71.78       79.27     17.53 o
   3  12  13      369.38      378.61     25.17 o
   4  12  13     1340.67     1298.52     45.80 o
   5  12  13      170.33      152.05     14.38 o
   6  12  13      189.47      179.21     17.20 o
   7  12  13      485.52      530.08     25.28 o
   8  12  13       93.72      104.78     15.80 o
   9  12  13      122.90      107.59     20.76 o
   1  13  13        1.14       -8.56      8.56 o
   2  13  13      421.40      441.28     26.79 o
   3  13  13      447.39      519.21     29.48 o
   4  13  13       72.99       97.71     15.06 o
   5  13  13        4.70        4.62      9.77 o
   6  13  13      107.27       88.86     11.54 o
   7  13  13       74.12       67.58     12.59 o
   8  13  13      346.08      317.38     24.31 o
   4  14  13      415.04      465.68     28.88 o
   5  14  13      388.81      403.26     42.05 o
   1  -3  14        8.30       18.34     17.65 o
   2  -3  14       10.20       -0.35     16.61 o
  -1  -2  14      243.37      229.43     39.27 o
   0  -2  14       35.89       86.86     18.35 o
   1  -2  14      203.73      217.92     30.11 o
   2  -2  14      521.19      541.89     57.79 o
   3  -2  14      505.33      454.00     51.91 o
   4  -2  14      135.89      128.38     29.41 o
   5  -2  14      396.24      361.61     47.06 o
  -2  -1  14      974.23      989.63     47.84 o
  -1  -1  14        1.63       -6.00     11.38 o
   0  -1  14        7.44        2.66     10.72 o
   1  -1  14      509.30      514.53     37.09 o
   2  -1  14      548.03      506.14     35.82 o
   3  -1  14      568.01      571.65     56.40 o
   4  -1  14     1479.69     1494.18     84.09 o
   5  -1  14      349.91      365.76     46.37 o
   6  -1  14      163.12      170.25     33.22 o
  -3   0  14     1251.13     1215.17     53.50 o
  -2   0  14        7.50       27.99     13.15 o
  -1   0  14      322.93      277.63     28.16 o
   0   0  14       21.84       28.80     11.35 o
   1   0  14       80.08      110.70     19.08 o
   2   0  14       23.24       23.85     11.97 o
   3   0  14      323.88      355.96     29.50 o
   4   0  14      294.07      322.50     43.25 o
   5   0  14      201.45      133.22     30.11 o
   6   0  14      637.29      709.03     64.71 o
   7   0  14       99.58      142.57     32.18 o
  -3   1  14       47.63       89.62     26.99 o
  -2   1  14      288.07      268.27     28.58 o
  -1   1  14       54.34       38.13     15.41 o
   0   1  14       71.51       83.57     14.50 o
   1   1  14      939.72      941.62     36.02 o
   2   1  14     1109.60     1156.47     39.46 o
   3   1  14        3.93        3.88     10.23 o
   4   1  14      401.80      374.43     29.50 o
   5   1  14      115.32       92.05     24.91 o
   6   1  14      140.35      119.04     29.07 o
   7   1  14      610.44      533.59     55.37 o
   8   1  14     1728.75     1600.41     88.93 o
  -3   2  14      214.92      236.60     45.16 o
  -2   2  14        3.84       12.42     22.49 o
  -1   2  14      623.88      643.92     41.35 o
   0   2  14      308.35      306.11     28.02 o
   1   2  14     1562.07     1524.56     46.24 o
   2   2  14      787.78      736.80     30.88 o
   3   2  14     3057.61     3068.68     72.01 o
   4   2  14      140.00      163.79     17.35 o
   5   2  14       26.36       12.25     11.22 o
   6   2  14        0.25        5.19     15.23 o
   7   2  14       27.85      -13.50     13.50 o
   8   2  14       29.02       35.64     20.07 o
   9   2  14       97.54       80.28     26.64 o
  -3   3  14        1.71        2.57     10.32 o
  -2   3  14       14.57        2.24     12.60 o
  -1   3  14      159.48      188.76     34.26 o
   0   3  14      100.43      154.29     21.18 o
   1   3  14      809.81      835.07     50.87 o
   2   3  14      658.65      633.13     29.41 o
   3   3  14       77.83       96.61     14.45 o
   4   3  14       38.40       49.88     11.82 o
   5   3  14      669.15      665.68     28.72 o
   6   3  14     1467.55     1471.39     51.56 o
   7   3  14      117.69      122.84     29.07 o
   8   3  14      745.37      630.82     60.90 o
   9   3  14       92.69      152.95     32.87 o
  -3   4  14      213.17      263.87     29.00 o
  -2   4  14       43.25       43.15     11.83 o
  -1   4  14      428.82      433.54     26.78 o
   0   4  14      453.07      485.48     35.99 o
   1   4  14     1243.40     1208.82     48.55 o
   2   4  14       44.25       52.30     14.63 o
   3   4  14      138.08      161.85     16.94 o
   4   4  14        0.30       -2.24      8.04 o
   5   4  14      710.72      764.95     37.30 o
   6   4  14      516.98      558.60     23.68 o
   7   4  14     1299.49     1447.75     43.28 o
   8   4  14     1460.56     1486.22     84.43 o
   9   4  14      732.17      593.80     60.21 o
  10   4  14      154.63       79.93     26.64 o
  -3   5  14      200.75      209.73     18.89 o
  -2   5  14     1334.68     1367.75     42.79 o
  -1   5  14     1767.24     1849.05     58.12 o
   0   5  14     1890.69     1970.51     54.20 o
   1   5  14      644.60      637.12     27.57 o
   2   5  14      973.92     1022.03     43.48 o
   3   5  14      489.67      524.39     34.97 o
   4   5  14        1.26        6.00      7.93 o
   5   5  14       14.24       44.44      9.23 o
   6   5  14       80.97       97.94     11.16 o
   7   5  14       55.78       50.98      9.60 o
   8   5  14      246.49      242.28     20.26 o
   9   5  14      545.49      488.26     53.29 o
  10   5  14      549.75      468.53     55.71 o
  -3   6  14        6.25        7.80      7.48 o
  -2   6  14       77.71       70.84     12.59 o
  -1   6  14      192.51      206.31     20.21 o
   0   6  14      934.77      966.61     34.30 o
   1   6  14     1245.09     1284.92     40.21 o
   2   6  14       40.81       53.57     16.82 o
   3   6  14      299.17      302.80     27.34 o
   4   6  14      402.80      419.35     31.27 o
   5   6  14     2086.39     2221.15     66.05 o
   6   6  14      320.00      419.95     20.18 o
   7   6  14      694.98      742.87     31.02 o
   8   6  14       89.74      103.07     12.81 o
   9   6  14       92.81       92.95     14.41 o
  10   6  14      236.56      179.94     34.95 o
  -3   7  14      247.36      236.04     25.93 o
  -2   7  14      318.82      330.53     20.68 o
  -1   7  14      264.94      297.88     19.23 o
   0   7  14      505.21      492.38     33.68 o
   1   7  14      583.00      583.00     30.76 o
   2   7  14      498.68      479.76     38.78 o
   3   7  14       70.34       70.24     11.93 o
   4   7  14      304.85      375.94     24.44 o
   5   7  14      564.67      602.62     25.34 o
   6   7  14     1938.72     1998.80     47.32 o
   7   7  14     1596.22     1654.58     42.61 o
   8   7  14      492.86      530.60     26.33 o
   9   7  14        5.48       -0.48     11.65 o
  10   7  14        0.26      -10.04     16.96 o
  -2   8  14     2256.74     2283.13    111.42 o
  -1   8  14     1342.42     1275.93     34.27 o
   0   8  14      666.32      666.46     21.68 o
   1   8  14       43.41       38.77     12.39 o
   2   8  14      539.76      570.00     26.11 o
   3   8  14       37.52       31.66      9.10 o
   4   8  14        0.10        3.54      6.57 o
   5   8  14      141.42      145.08     16.43 o
   6   8  14      233.18      263.55     21.75 o
   7   8  14      259.89      269.56     22.03 o
   8   8  14      258.67      284.44     23.23 o
   9   8  14      898.68      930.85     36.30 o
  10   8  14      190.24      158.23     23.89 o
  -2   9  14        1.41        3.14     11.88 o
  -1   9  14      506.17      516.44     35.42 o
   0   9  14      807.33      702.06     36.06 o
   1   9  14      158.52      139.92     15.06 o
   2   9  14       34.49       26.22      8.20 o
   3   9  14      205.88      213.94     15.76 o
   4   9  14      998.48      968.10     29.53 o
   5   9  14      261.10      304.11     19.78 o
   6   9  14        9.67        0.73      9.11 o
   7   9  14      203.87      182.49     31.59 o
   8   9  14      500.52      487.44     29.66 o
   9   9  14      223.32      200.56     20.53 o
  10   9  14     1078.35     1101.33     51.98 o
  -1  10  14       28.46       20.11     10.23 o
   0  10  14      246.61      231.43     20.18 o
   1  10  14      154.33      128.91     15.72 o
   2  10  14      161.78      158.90     11.37 o
   3  10  14      668.87      670.20     22.22 o
   4  10  14      687.73      695.11     25.09 o
   5  10  14     1474.65     1509.69     40.56 o
   6  10  14      894.57      881.40     31.10 o
   7  10  14      114.64      131.99     23.28 o
   8  10  14        0.28       -8.88      8.88 o
   9  10  14        0.20      -12.44     37.89 o
   0  11  14       60.46       71.23     18.26 o
   1  11  14      143.54      150.04     14.62 o
   2  11  14       25.37       38.29      9.48 o
   3  11  14      227.21      225.33     16.78 o
   4  11  14      688.13      643.20     25.90 o
   5  11  14       57.74       60.70     11.14 o
   6  11  14      379.84      416.98     23.26 o
   7  11  14      708.56      734.04     38.88 o
   8  11  14      545.29      512.78     31.53 o
   9  11  14      334.32      333.77     33.25 o
   1  12  14        0.80       -9.00      9.00 o
   2  12  14      458.59      534.96     32.22 o
   3  12  14      184.96      218.60     20.49 o
   4  12  14      750.61      751.32     41.37 o
   5  12  14        4.87        3.03      7.87 o
   6  12  14       21.00       17.97      9.27 o
   7  12  14      143.19      140.87     15.41 o
   8  12  14      111.97      106.79     16.39 o
   3  13  14      341.52      360.39     25.68 o
   4  13  14      547.30      498.61     30.23 o
   5  13  14      610.47      625.60     34.29 o
   6  13  14       37.05       32.17      9.67 o
   1  -1  15      191.62      221.21     27.51 o
   2  -1  15      123.32      127.69     31.49 o
   3  -1  15       10.36       22.49     20.07 o
   4  -1  15       33.51        7.96     19.38 o
  -1   0  15       67.32       51.91     25.95 o
   0   0  15      221.08      171.56     32.87 o
   1   0  15      387.79      360.63     32.27 o
   2   0  15     1025.72     1034.99     52.94 o
   3   0  15      688.40      643.63     62.63 o
   4   0  15        4.64      -12.11     15.57 o
   5   0  15       59.24       83.74     26.99 o
   6   0  15       13.02       23.18     20.42 o
  -1   1  15        8.46        2.70     13.35 o
   0   1  15      700.82      727.71     45.91 o
   1   1  15      399.27      414.15     28.79 o
   2   1  15      209.19      213.89     24.59 o
   3   1  15     1266.98     1266.06     51.23 o
   4   1  15      972.96      942.95     66.44 o
   5   1  15      441.97      458.50     52.25 o
   6   1  15      170.34      164.71     33.91 o
   7   1  15      130.61      126.99     32.18 o
  -2   2  15       90.90       87.67     19.41 o
  -1   2  15       53.48       61.01     17.65 o
   0   2  15       15.55       17.91     25.26 o
   1   2  15       16.24        1.38     11.85 o
   2   2  15      300.04      284.54     23.15 o
   3   2  15      259.40      269.11     22.40 o
   4   2  15       54.02       39.91     23.53 o
   5   2  15      565.05      568.88     58.13 o
   6   2  15      716.17      707.64     56.40 o
   7   2  15      514.98      586.88     60.90 o
   8   2  15      252.01      234.61     40.14 o
  -2   3  15      319.30      328.53     31.29 o
  -1   3  15       61.97       43.66     16.45 o
   0   3  15       47.66       56.20     16.59 o
   1   3  15      800.41      863.44     42.36 o
   2   3  15      432.00      414.70     32.76 o
   3   3  15      261.73      280.39     41.82 o
   4   3  15      693.96      708.09     49.81 o
   5   3  15      385.69      376.78     43.60 o
   6   3  15      475.02      452.17     69.73 o
   7   3  15     1280.95     1256.11     77.86 o
   8   3  15      645.67      623.90     61.94 o
  -2   4  15      120.53      120.94     16.98 o
  -1   4  15      672.58      613.31     41.30 o
   0   4  15     1980.31     2093.00     71.10 o
   1   4  15      368.95      351.78     30.43 o
   2   4  15     1901.61     1820.51     63.30 o
   3   4  15      367.50      408.27     32.23 o
   4   4  15      193.59      181.35     18.78 o
   5   4  15      222.42      249.86     26.27 o
   6   4  15       34.58       49.80     11.69 o
   7   4  15       15.59        3.54     11.62 o
   8   4  15       48.31       55.71     23.53 o
   9   4  15      367.95      384.79     50.87 o
  -2   5  15       16.08        1.07      9.53 o
  -1   5  15        0.45       11.04      9.88 o
   0   5  15        3.74       17.61     10.51 o
   1   5  15      645.55      607.77     39.75 o
   2   5  15      816.59      754.54     54.67 o
   3   5  15      195.69      234.24     24.83 o
   4   5  15      466.17      475.72     34.49 o
   5   5  15     1134.43     1155.53     39.77 o
   6   5  15      994.79      949.99     28.28 o
   7   5  15      268.51      320.60     23.36 o
   8   5  15        9.10      -10.73     13.50 o
   9   5  15       79.29      115.58     28.72 o
  -2   6  15       93.07      122.10     15.39 o
  -1   6  15      186.73      172.72     17.69 o
   0   6  15      927.93     1046.43     37.55 o
   1   6  15      421.13      457.54     42.64 o
   2   6  15       32.95       38.35     15.05 o
   3   6  15      197.67      164.29     21.25 o
   4   6  15      869.06      910.97     42.39 o
   5   6  15      186.55      174.50     18.10 o
   6   6  15     1902.21     1965.89     47.87 o
   7   6  15      886.33      913.70     30.86 o
   8   6  15      734.94      782.78     36.45 o
   9   6  15        5.04        3.11     16.61 o
  -2   7  15      369.21      385.19     34.33 o
  -1   7  15     2296.31     2396.04     60.04 o
   0   7  15      400.78      408.78     25.32 o
   1   7  15      427.90      410.82     36.88 o
   2   7  15       15.57       28.31     10.30 o
   3   7  15       65.76       52.35     12.31 o
   4   7  15        8.69       15.00     14.25 o
   5   7  15      200.56      217.94     17.59 o
   6   7  15       59.54       76.61     12.19 o
   7   7  15       41.94       43.20     12.10 o
   8   7  15      578.68      750.11     33.34 o
   9   7  15      513.99      510.72     30.67 o
  -1   8  15        4.83       -3.79      5.98 o
   0   8  15      600.30      594.74     23.80 o
   1   8  15      454.61      474.04     25.43 o
   2   8  15       81.18      116.51     14.92 o
   3   8  15      158.69      154.76     14.85 o
   4   8  15     1064.88     1072.67     36.67 o
   5   8  15      364.71      358.77     22.10 o
   6   8  15      371.11      413.92     39.49 o
   7   8  15        2.66        6.34     10.27 o
   8   8  15       36.92       30.90     14.79 o
   9   8  15      227.58      215.47     38.63 o
  -1   9  15       81.01       70.32     17.09 o
   0   9  15      145.19      167.08     30.80 o
   1   9  15      202.39      226.05     17.43 o
   2   9  15      241.73      271.37     18.23 o
   3   9  15     1327.73     1307.60     36.03 o
   4   9  15      520.27      561.24     27.27 o
   5   9  15      948.05      976.81     28.67 o
   6   9  15     1710.25     1740.32     51.99 o
   7   9  15      750.25      744.68     33.17 o
   8   9  15       41.34       46.70     13.25 o
   9   9  15       12.40       10.42     11.57 o
   0  10  15        5.27       -7.92      7.92 o
   1  10  15      101.40      120.54     20.34 o
   2  10  15       87.83      100.76     11.43 o
   3  10  15       25.06       14.57      7.90 o
   4  10  15      213.09      220.65     15.12 o
   5  10  15      331.44      348.48     21.52 o
   6  10  15      354.51      407.02     23.75 o
   7  10  15      115.91      113.13     34.17 o
   8  10  15     1116.24     1280.88     53.71 o
   1  11  15      191.58      199.10     17.03 o
   2  11  15        6.74       13.02      9.14 o
   3  11  15      977.20      984.52     26.22 o
   4  11  15     1134.14     1249.55     35.24 o
   5  11  15      261.25      288.08     19.72 o
   6  11  15       13.81       13.89      8.80 o
   7  11  15      460.38      465.72     26.12 o
   8  11  15       87.51       93.61     16.49 o
   3  12  15      588.69      601.16     33.79 o
   4  12  15      327.93      313.74     24.89 o
   5  12  15      338.09      365.70     20.21 o
   6  12  15      215.71      213.79     21.06 o
   2   1  16        0.35       -0.28     20.76 o
   3   1  16      116.21      107.84     19.57 o
   4   1  16      242.28      265.41     42.91 o
   1   2  16      547.88      499.70     43.43 o
   2   2  16      396.81      359.86     33.05 o
   3   2  16        1.85       10.55     12.97 o
   4   2  16       50.18       77.41     17.49 o
   5   2  16       64.57       76.47     25.61 o
   6   2  16     1080.81     1083.09     73.71 o
   0   3  16      553.49      558.56     60.04 o
   1   3  16     1377.49     1243.26     79.07 o
   2   3  16      590.26      617.85     41.56 o
   3   3  16      418.32      416.28     50.52 o
   4   3  16      471.32      526.23     82.01 o
   5   3  16        9.37       -1.49     15.05 o
   6   3  16        0.01        9.00     17.99 o
   7   3  16        1.28      -15.92     15.92 o
   0   4  16       18.66       16.61     22.84 o
   1   4  16      163.32      188.12     24.97 o
   2   4  16      268.63      252.65     39.10 o
   3   4  16      495.45      531.53     44.64 o
   4   4  16      372.10      402.26     32.93 o
   5   4  16     1464.80     1405.69     46.29 o
   6   4  16      638.64      726.08     33.13 o
   7   4  16      140.71      149.49     33.57 o
   0   5  16      525.82      500.90     38.36 o
   1   5  16      376.99      318.29     30.34 o
   2   5  16      370.65      374.04     32.22 o
   3   5  16      173.22      159.31     35.12 o
   4   5  16      134.42      161.60     28.20 o
   5   5  16     1500.18     1565.93     75.95 o
   6   5  16      292.90      257.15     18.05 o
   7   5  16      290.84      264.07     22.87 o
   0   6  16      411.25      375.68     31.46 o
   1   6  16      433.53      409.44     33.89 o
   2   6  16       92.91      101.92     18.82 o
   3   6  16      441.48      458.71     50.35 o
   4   6  16       11.42       27.37     14.54 o
   5   6  16      231.12      265.23     32.50 o
   6   6  16       32.38       47.40     15.18 o
   7   6  16       73.98       45.94     11.19 o
   8   6  16      269.38      272.46     31.19 o
   0   7  16      231.83      240.18     20.75 o
   1   7  16      414.44      413.23     26.72 o
   2   7  16      631.49      591.70     31.48 o
   3   7  16      257.46      251.03     26.97 o
   4   7  16      483.08      487.28     39.41 o
   5   7  16      248.86      236.63     28.12 o
   6   7  16      304.77      337.87     23.32 o
   7   7  16        1.03       23.24     12.22 o
   8   7  16        2.54        5.30     15.23 o
   0   8  16       92.88      108.34     18.26 o
   1   8  16       96.23       96.51     14.52 o
   2   8  16      374.00      331.89     31.23 o
   3   8  16     1697.52     1630.46     43.03 o
   4   8  16      727.19      739.96     33.88 o
   5   8  16      987.60     1091.97     35.10 o
   6   8  16      426.60      411.72     24.73 o
   7   8  16      830.16      805.54     39.63 o
   8   8  16      136.73      139.64     18.30 o
   1   9  16       71.00       82.76     12.88 o
   2   9  16       98.12      121.03     13.89 o
   3   9  16       71.01       66.21     11.66 o
   4   9  16      127.29      124.03     12.94 o
   5   9  16      306.99      325.49     22.41 o
   6   9  16      282.68      244.72     22.87 o
   7   9  16      279.71      297.91     33.43 o
   2  10  16      260.41      251.72     16.90 o
   3  10  16      297.49      319.51     18.32 o
   4  10  16      312.32      280.33     17.61 o
   5  10  16      664.94      666.78     29.56 o
   6  10  16       44.80       48.76     13.52 o
   7  10  16        3.45       -6.59     10.41 o
   4  11  16      506.27      524.00     24.75 o
   5  11  16      222.88      227.14     18.54 o
   3   5  17       98.53      143.95     31.49 o
   4   5  17       30.91       42.91     23.88 o
   5   5  17       25.96        9.27     14.54 o
   2   6  17      707.41      656.57     43.94 o
   3   6  17      324.40      320.27     31.95 o
   4   6  17      188.39      212.34     32.35 o
   5   6  17      704.88      763.95     37.35 o
   3   7  17      374.80      368.52     35.47 o
   4   7  17     2066.58     2088.64     60.21 o
   5   7  17      769.38      803.74     35.39 o
   3   8  17        6.04       21.72     15.03 o
   4   8  17       17.00       21.10     11.69 o
   5   8  17       52.13       52.62     12.63 o
 
